# Supplementary material for: Lessons from temporal and spatial patterns in global use of N and P fertilizer on cropland
Source: Sci Rep. 2017 Jan 13;7:40366. doi: 10.1038/srep40366 (PMC5234009; doi:10.1038/srep40366)
Supplement: Supplementary Dataset 1 [file srep40366-s3.csv]

IMAGE_region	Name	1970	1971	1972	1973	1974	1975	1976	1977	1978	1979	1980	1981	1982	1983	1984	1985	1986	1987	1988	1989	1990	1991	1992	1993	1994	1995	1996	1997	1998	1999	2000	2001	2002	2003	2004	2005	2006	2007	2008	2009	2010
1	Canada	528160.227	521885.302	515614.945	509349.811	503089.302	496833.489	497829.085	498824.598	499820.108	500815.72	501810.9463	503360.0078	504909.1043	506458.7878	508008.4782	509558.7395	510267.868	510977.4284	511686.4308	512395.6203	513105.2207	513789.202	514470.805	515149.849	515825.91	516499.264	516769.117	517038.893	517308.257	517578.019	517847.599	518045.186	518244.072	518445.073	518647.449	518851.058	525165.739	531480.458	537795.195	544109.936	550424.505
2	USA	1895463.59	1890252.18	1885027.15	1879788.6	1874535.59	1869269.53	1872785.01	1876301.4	1879817.34	1883333.39	1886849.74	1883952.19	1881065.18	1878188.46	1875322.68	1872467.24	1868578.09	1864689.61	1860800.4	1856911.72	1853022.58	1842556.79	1832098.82	1821648.46	1811206.35	1800771.62	1792357.56	1783942.89	1775528.95	1767115.18	1758700.88	1752857.91	1747031.39	1741220.68	1735426.66	1729648.44	1722613.25	1715577.74	1708542.1	1701506.82	1694471.41
3	Mexico	231578.193	232602.841	233626.68	234649.72	235671.95	236693.22	238066.19	239439.12	240812.07	242184.94	243557.88	244636.89	245715.66	246794.17	247872.58	248950.8	251233.41	253516.01	255798.7	258081.32	260363.95	261475.51	262587.31	263699.33	264811.54	265923.93	266111.99	266300.11	266488.2	266676.25	266864.34	266347.86	265831.87	265316.22	264801.09	264286.41	253727.61	243168.698	232609.781	222050.736	211491.957
4	Rest Central_America	119507.391	121367.871	123227.422	125086.043	126943.727	128800.496	129698.683	130596.871	131495.062	132393.246	133291.429	133804.766	134318.258	134831.929	135345.742	135859.703	136620.711	137381.675	138142.676	138903.656	139664.645	141937.821	144208.278	146476.049	148741.111	151003.457	150983.408	150963.364	150943.315	150923.262	150903.216	151292.382	151680.237	152066.79	152452.012	152835.933	150994.187	149152.442	147310.699	145468.933	143627.186
5	Brazil	410998.52	426023.22	441046.67	456069.13	471090.37	486110.36	495774.89	505439.28	515104.0	524768.26	534432.76	537320.55	540207.44	543094.09	545980.26	548865.97	557044.66	565223.13	573402.03	581580.45	589759.08	602162.63	614564.0	626963.25	639360.59	651755.69	655020.41	658284.69	661549.41	664813.81	668078.53	668107.47	668129.06	668143.97	668152.11	668153.85	677470.5	686786.89	696103.82	705420.25	714737.19
6	Rest South America	489948.3	492804.36	495660.52	498516.36	501371.96	504227.55	505398.64	506569.86	507741.09	508912.2	510083.44	513633.41	517183.17	520732.16	524280.5	527828.53	526523.19	525218.05	523912.85	522607.64	521302.41	520319.16	519337.02	518355.86	517375.86	516396.94	519800.71	523204.64	526608.52	530012.46	533416.35	540171.91	546924.87	553675.02	560422.58	567167.24	580138.74	593110.32	606081.97	619053.54	632025.02
7	Northern_Africa	237147.439	239170.152	241192.89	243215.67	245238.44	247261.27	248734.36	250207.52	251680.63	253153.74	254626.86	256312.6	257997.47	259681.54	261364.83	263047.28	265570.92	268094.52	270618.17	273141.79	275665.41	275353.25	275041.48	274730.22	274419.41	274109.04	273574.58	273040.15	272505.7	271971.25	271436.84	273220.19	275001.84	276781.77	278559.93	280336.32	278082.86	275829.36	273575.91	271322.43	269068.99
8	Western_Africa	786969.38	790267.82	793566.69	796866.59	800167.1	803468.47	808739.44	814010.53	819281.5	824552.57	829823.66	838902.0	847977.69	857050.25	866120.12	875186.97	878762.81	882338.81	885914.69	889490.57	893066.4	906826.97	920581.56	934330.46	948073.59	961811.03	972871.28	983931.72	994992.13	1006052.44	1017112.76	1035102.25	1053085.32	1071062.16	1089032.5	1106996.68	1121838.28	1136679.81	1151521.44	1166363.0	1181204.56
9	Eastern_Africa	383547.51	389451.83	395355.28	401257.9	407159.67	413060.61	414648.47	416236.41	417824.35	419412.26	421000.19	422097.6	423194.78	424291.69	425388.3	426484.69	426780.96	427077.29	427373.55	427669.82	427966.1	433808.54	439650.48	445491.73	451332.37	457172.49	459224.24	461276.03	463327.81	465379.57	467431.39	480550.71	493666.57	506778.69	519887.43	532992.52	535228.9	537465.22	539701.63	541938.02	544174.34
10	South_Africa	134175.7705	134579.4317	134983.0259	135386.564	135789.985	136193.3699	134944.5822	133695.9145	132447.1166	131198.3591	129949.5412	131190.6384	132430.4995	133669.3247	134906.9741	136143.4777	136657.4313	137171.4045	137685.4371	138199.401	138713.363	137893.504	137073.009	136251.762	135429.748	134606.994	133746.653	132886.292	132025.891	131165.578	130305.177	131641.767	132976.322	134308.814	135639.252	136967.518	136320.429	135673.261	135026.1719	134379.0257	133731.8966
11	Western_Europe	943197.19	938347.0	933510.88	928688.94	923881.56	919088.31	917160.5	915232.88	913305.19	911377.5	909450.06	908215.12	906985.0	905759.75	904539.25	903323.75	901006.25	898688.75	896371.12	894053.69	891736.12	887738.44	883747.62	879763.75	875786.81	871816.81	869562.56	867308.56	865054.19	862800.19	860546.0	859240.44	857931.0	856618.0	855301.5	853981.31	838064.12	822146.88	806229.81	790312.56	774395.31
12	Central_Europe	553719.315	553259.758	552800.576	552341.674	551883.178	551425.02	549143.246	546861.477	544579.638	542297.963	540016.159	539206.497	538397.965	537590.454	536784.232	535979.165	534785.631	533592.205	532398.74	531205.28	530011.848	526164.717	522318.983	518474.49	514631.437	510789.667	507163.572	503537.288	499911.161	496284.939	492658.844	485820.017	478984.146	472151.197	465321.264	458494.195	461660.944	464827.657	467994.331	471161.018	474327.697
13	Turkey	273789.19	274117.385948	274445.05191	274772.56793	275099.70395	275426.71005	276302.21045	277177.5809	278052.95129	278928.32173	279803.79214	277914.64551	276026.9618	274140.5407	272255.5125	270372.0074	271085.0552	271798.1025	272511.1498	273224.0776	273937.1249	272297.7902	270659.0021	269020.5431	267382.7932	265745.6812	264617.0769	263488.2728	262359.629	261230.9046	260102.1803	260145.1469	260189.3616	260234.5634	260280.8833	260328.2898	258253.0975	256177.9748	254102.7918	252027.6496	249952.4071
14	Ukraine_region	460549.6932	454499.516	448452.6977	442408.5383	436367.94785	430330.536115	429745.305908	429160.255698	428575.175484	427989.975277	427405.055067	427944.07496	428482.93484	429021.5848	429560.32477	430098.66473	428531.28369	426963.65296	425395.84204	423828.40112	422260.71021	422213.74005	422166.53217	422119.77636	422072.77277	422026.201331	420184.09921	418342.0571	416499.705	414657.7628	412815.6607	411718.6694	410622.0974	409525.7867	408429.9458	407334.4543	419138.7759	430943.0266	442747.1193	454551.501	466355.723
15	Central_Asia	456903.021	454048.682	451194.714	448341.737	445490.094	442638.637	442247.125	441855.098	441463.34	441071.36	440679.78	440146.53	439614.02	439082.18	438551.06	438020.61	437957.09	437893.47	437829.98	437766.41	437702.87	430477.56	423252.44	416027.2	408802.05	401577.09	383254.6	364932.08	346609.62	328287.03	309964.483	311221.599	312478.803	313736.204	314993.844	316251.78	316473.49	316695.24	316916.84	317138.59	317360.38
16	Russia+	1425783.445	1414994.138	1404212.523	1393440.272	1382673.895	1371916.691	1369785.545	1367656.398	1365526.251	1363397.306	1361266.159	1360331.897	1359398.032	1358466.155	1357533.98	1356603.694	1356519.491	1356436.611	1356352.908	1356268.112	1356184.394	1343175.0	1330167.53	1317159.55	1304154.64	1291150.44	1291080.18	1291010.46	1290940.44	1290869.53	1290799.97	1280000.43	1269202.75	1258403.9	1247606.31	1236809.06	1269582.6	1302355.75	1335130.16	1367902.72	1400677.01
17	Middle_East	270866.442	279299.548	287731.543	296162.35	304591.99	313020.56	310630.48	308240.4	305850.39	303460.3	301070.27	304748.83	308431.88	312119.42	315811.38	319507.9	324040.13	328572.36	333104.59	337636.85	342169.05	345399.6	348629.66	351859.31	355088.75	358317.59	356083.46	353849.3	351615.11	349380.97	347146.76	345318.94	343491.28	341663.85	339836.6	338009.53	339325.22	340640.84	341956.53	343272.2	344587.9
18	India+	1645435.6	1652435.3136	1659433.1211	1666428.5226	1673420.718	1680410.5076	1682134.7111	1683855.7146	1685577.4184	1687300.0219	1689022.9254	1690457.1104	1691890.7943	1693323.1764	1694756.3569	1696186.3358	1696006.9778	1695829.0201	1695650.4622	1695471.6044	1695293.6467	1695896.4713	1696502.1994	1697106.7301	1697712.964	1698320.2008	1706027.1126	1713733.3243	1721438.9361	1729144.748	1736850.4599	1734289.5024	1731729.536	1729166.7615	1726605.0782	1724042.1863	1719857.0445	1715670.5032	1711484.6614	1707298.5199	1703112.6781
19	Korea	45654.0	45865.546581	46077.060165	46288.577754	46500.078345	46711.565942	47852.407967	48993.249	50134.082027	51274.923057	52415.7610861	51188.09088	49960.58387	48733.23806	47506.07441	46279.06501	46466.16253	46653.26114	46840.35871	47027.44929	47214.547876	46927.00446	46640.81709	46355.99658	46072.5403	45790.4401	45579.4722	45368.50433	45157.53256	44946.56075	44735.592967	45083.528986	45428.382489	45770.13648	46108.807952	46444.38391	46222.613183	46000.830455	45779.058726	45557.283999	45335.505269
20	China+	1023228.45	1021963.23	1020699.36	1019436.7	1018175.15	1016915.03	1015482.19	1014049.43	1012616.66	1011183.89	1009751.11	1056456.49	1103147.59	1149824.26	1196486.38	1243133.84	1259359.03	1275584.15	1291809.15	1308034.36	1324259.61	1330679.46	1337093.51	1343502.0	1349904.24	1356300.72	1375437.66	1394574.6	1413711.57	1432848.48	1451985.44	1451669.29	1451355.32	1451043.5	1450734.44	1450427.38	1464021.42	1477615.38	1491209.22	1504803.38	1518397.46
21	South_East_Asia	438228.979	448762.3039	459298.4015	469837.2513	480378.94385	490923.45896	496783.09225	502642.65567	508502.18896	514361.8824	520221.4458	525145.1677	530068.1414	534990.5768	539912.394	544833.413	553631.3655	562429.2682	571227.1007	580024.9932	588822.8857	590218.9541	591615.1146	593011.3878	594407.8032	595804.3907	597985.4993	600166.8579	602348.0362	604529.2648	606710.5034	610633.7864	614551.6823	618464.0812	622370.8329	626272.2172	621866.2723	617460.3278	613054.2529	608648.2481	604242.1735
22	Indonesia	264807.441051	264771.95365	264736.74263	264701.53799	264666.50976	264631.71786	264011.82895	263392.04013	262772.13125	262152.2325	261532.4235	265977.5537	270419.527	274858.2831	279293.8026	283726.2849	289175.2257	294624.387	300073.2983	305522.5492	310971.5602	310057.4165	309141.115	308222.6152	307301.6774	306378.582	311979.5512	317580.4911	323181.3703	328782.2798	334383.0592	342235.577	350084.54	357930.0	365771.8138	373610.1245	375424.3172	377238.7199	379053.1036	380867.4173	382681.701
23	Japan	58247.875	57693.805	57142.488	56593.871	56048.027	55504.895	55281.949	55059.016	54836.086	54613.133	54390.207	54203.273	54015.598	53827.141	53637.914	53447.914	53189.254	52930.602	52671.953	52413.273	52154.621	51832.191	51510.898	51190.758	50871.766	50553.914	50083.844	49613.754	49143.672	48673.59	48203.508	47903.777	47604.316	47305.102	47006.145	46707.438	45947.191	45186.949	44426.715	43666.473	42906.223
24	Oceania	377131.639	391692.263	406247.311	420796.53	435340.145	449878.019	452424.75	454971.65	457518.34	460064.94	462611.62	468512.59	474411.77	480309.41	486205.38	492099.73	492465.24	492830.94	493196.26	493561.95	493927.31	481482.89	469046.39	456617.67	444196.77	431783.97	445410.54	459037.47	472664.25	486291.26	499917.87	503382.85	506849.34	510317.34	513786.61	517257.71	510095.06	502932.72	495769.99	488607.36	481444.92
25	Rest_Southern_Asia	370527.0879	375278.1504	380026.8703	384773.3172	389517.4116	394259.2638	393776.3286	393293.2934	392810.3287	392327.3535	391844.3882	391595.7812	391347.3028	391098.8143	390850.4654	390602.106	389776.8278	388951.5091	388126.2209	387300.9122	386475.624	386138.2633	385801.3575	385464.5977	385128.2122	384792.1626	388357.5264	391922.8906	395488.2849	399053.6787	402619.0429	402007.3943	401396.9775	400787.9014	400180.1762	399573.6721	393364.1764	387154.7202	380945.294	374735.8683	368526.4021
26	Rest_Southern_Africa	249312.917	249902.095	250491.357	251080.651	251670.03	252259.412	255133.615	258007.813	260882.044	263756.226	266630.436	267869.468	269107.861	270345.571	271582.648	272819.083	276184.276	279549.446	282914.658	286279.878	289645.083	293541.872	297438.536	301334.94	305231.064	309127.028	311647.029	314167.026	316687.121	319207.089	321727.15	323672.462	325616.572	327559.32	329500.836	331441.051	333001.52	334562.025	336122.44	337682.979	339243.444
27	World	14074878.8	14115335.5	14155801.0	14196279.0	14236763.0	14277258.0	14304515.0	14331770.5	14359026.0	14386282.0	14413537.0	14495123.0	14576706.0	14658283.0	14739858.0	14821427.0	14868219.5	14915014.0	14961807.0	15008601.5	15055395.0	15050364.5	15045346.5	15040329.5	15035322.0	15030325.0	15064914.0	15099503.0	15134089.5	15168676.5	15203264.5	15231681.0	15260088.5	15288476.0	15316856.0	15345220.0	15393877.0	15442533.0	15491190.5	15539846.0	15588503.0
