# Supplementary material for: Lessons from temporal and spatial patterns in global use of N and P fertilizer on cropland
Source: Sci Rep. 2017 Jan 13;7:40366. doi: 10.1038/srep40366 (PMC5234009; doi:10.1038/srep40366)
Supplement: Supplementary Dataset 2 [file srep40366-s4.csv]

IMAGE_region	Name	1970	1971	1972	1973	1974	1975	1976	1977	1978	1979	1980	1981	1982	1983	1984	1985	1986	1987	1988	1989	1990	1991	1992	1993	1994	1995	1996	1997	1998	1999	2000	2001	2002	2003	2004	2005	2006	2007	2008	2009	2010
1	Canada	228776340.0	228498420.0	228135280.0	227686820.0	227153310.0	226534620.0	228595490.0	230662080.0	232734180.0	234811950.0	236895330.0	236519870.0	236145500.0	235771740.0	235398980.0	235026830.0	236642220.0	238262050.0	239885970.0	241513920.0	243146190.0	245016910.0	246882980.0	248744500.0	250601440.0	252453570.0	255227540.0	258004580.0	260784940.0	263568740.0	266355680.0	266183040.0	266011920.0	265842560.0	265674420.0	265507810.0	266633250.0	267700640.0	268709760.0	269660770.0	270553760.0
2	USA	1993679700.0	2015121500.0	2036209700.0	2056946400.0	2077329400.0	2097359200.0	2120658900.0	2144049300.0	2167530800.0	2191102500.0	2214765800.0	2200428800.0	2186128600.0	2171865900.0	2157640400.0	2143451600.0	2159850200.0	2176201200.0	2192504800.0	2208760800.0	2224969200.0	2209901600.0	2194853900.0	2179826400.0	2164818700.0	2149831700.0	2151606000.0	2153282600.0	2154860500.0	2156340500.0	2157721900.0	2146119200.0	2134567000.0	2123065600.0	2111614100.0	2100213400.0	2048422100.0	1997024400.0	1946019500.0	1895408400.0	1845191000.0
3	Mexico	77677856.0	83241816.0	88854960.0	94517240.0	100228580.0	105989010.0	108372180.0	110775450.0	113198760.0	115642140.0	118105540.0	121800400.0	125519320.0	129262500.0	133029840.0	136821340.0	137500860.0	138172580.0	138836540.0	139492670.0	140141020.0	145246560.0	150380640.0	155543090.0	160733980.0	165953410.0	162558850.0	159162340.0	155763700.0	152363060.0	148960460.0	149262240.0	149561970.0	149859500.0	150154830.0	150447970.0	145756000.0	141005220.0	136195650.0	131327290.0	126400080.0
4	Rest Central_America	35262328.0	37209600.0	39202996.0	41242512.0	43328104.0	45459748.0	46608420.0	47768676.0	48940508.0	50123916.0	51318904.0	54210944.0	57124012.0	60058156.0	63013388.0	65989712.0	64874064.0	63742868.0	62596140.0	61433876.0	60256040.0	61214372.0	62173692.0	63133992.0	64095292.0	65057564.0	63205800.0	61352040.0	59496280.0	57638516.0	55778776.0	59597472.0	63434600.0	67290112.0	71163896.0	75055904.0	71415720.0	67833944.0	64310588.0	60845636.0	57439080.0
5	Brazil	197516220.0	213278460.0	229569600.0	246389900.0	263739100.0	281617120.0	286148480.0	290668190.0	295176030.0	299672030.0	304156770.0	308474140.0	312802980.0	317142560.0	321493700.0	325856100.0	327463390.0	329002020.0	330471680.0	331872640.0	333204800.0	341383330.0	349619780.0	357914110.0	366266340.0	374676930.0	382703870.0	390801700.0	398970400.0	407209410.0	415519360.0	420699520.0	425930080.0	431211390.0	436543330.0	441925500.0	457197410.0	472713440.0	488473060.0	504476100.0	520723870.0
6	Rest South America	243273100.0	248618020.0	253986460.0	259378800.0	264794580.0	270234110.0	272656130.0	275089920.0	277535650.0	279993310.0	282462750.0	285380610.0	288310560.0	291252610.0	294206720.0	297172800.0	297533760.0	297876860.0	298202080.0	298509660.0	298799330.0	301702750.0	304629950.0	307581120.0	310556100.0	313555100.0	314843140.0	316092830.0	317304030.0	318476900.0	319611650.0	326980190.0	334428160.0	341955900.0	349563230.0	357250110.0	368363230.0	379607260.0	390982180.0	402487870.0	414124420.0
7	Northern_Africa	54951656.0	57044696.0	59164868.0	61312192.0	63486636.0	65688232.0	67506440.0	69323328.0	71138968.0	72953280.0	74766320.0	76520296.0	78290256.0	80076136.0	81877968.0	83695712.0	86449192.0	89243448.0	92078480.0	94954280.0	97870880.0	98713000.0	99551232.0	100385590.0	101216110.0	102042740.0	104832700.0	107615260.0	110390450.0	113158260.0	115918660.0	119387990.0	122895860.0	126442140.0	130026830.0	133649920.0	134548640.0	135412290.0	136240930.0	137034430.0	137792900.0
8	Western_Africa	391278370.0	392505980.0	393735100.0	394966050.0	396198110.0	397431970.0	405114500.0	412873250.0	420708380.0	428619740.0	436607710.0	448921950.0	461400190.0	474042590.0	486848800.0	499818880.0	494938050.0	489999170.0	485002180.0	479947100.0	474834050.0	485671900.0	496608000.0	507642270.0	518774460.0	530004670.0	559631680.0	589801540.0	620513540.0	651768580.0	683566020.0	699874880.0	716319420.0	732899840.0	749616190.0	766468160.0	797361790.0	828825020.0	860857980.0	893460480.0	926632580.0
9	Eastern_Africa	196643200.0	200447060.0	204279280.0	208139810.0	212028740.0	215945950.0	218745760.0	221551090.0	224361870.0	227178180.0	229999890.0	231107180.0	232216260.0	233327170.0	234439950.0	235554500.0	236633680.0	237701280.0	238757180.0	239801420.0	240834030.0	248832180.0	256969220.0	265244820.0	273659300.0	282212480.0	280922530.0	279622210.0	278311360.0	276990140.0	275658400.0	287814880.0	300215460.0	312859940.0	325748030.0	338879710.0	344918940.0	351005150.0	357138430.0	363318820.0	369546110.0
10	South_Africa	12572213.0	12915738.0	13261276.0	13608841.0	13958412.0	14309999.0	14274897.0	14238260.0	14200095.0	14160394.0	14119156.0	14664019.0	15216807.0	15777551.0	16346231.0	16922814.0	16671816.0	16418276.0	16162195.0	15903567.0	15642403.0	15586873.0	15530741.0	15474020.0	15416727.0	15358832.0	15461879.0	15562790.0	15661574.0	15758229.0	15852742.0	16152890.0	16455370.0	16760166.0	17067276.0	17376694.0	17295556.0	17214406.0	17133258.0	17052108.0	16970966.0
11	Western_Europe	1495281900.0	1498015100.0	1500674900.0	1503260900.0	1505774600.0	1508215400.0	1516898400.0	1525516300.0	1534069500.0	1542557700.0	1550981000.0	1527493000.0	1504101400.0	1480806100.0	1457606500.0	1434501600.0	1442047900.0	1449537300.0	1456970500.0	1464346900.0	1471666800.0	1454149100.0	1436756700.0	1419489500.0	1402346800.0	1385328400.0	1385535900.0	1385719600.0	1385878500.0	1386013600.0	1386123600.0	1377286900.0	1368459800.0	1359643000.0	1350836500.0	1342039700.0	1277806100.0	1215127700.0	1154004600.0	1094437400.0	1036425800.0
12	Central_Europe	915096260.0	944218940.0	973273600.0	1002260400.0	1031179600.0	1060030800.0	1075971600.0	1091752200.0	1107372400.0	1122832600.0	1138132500.0	1133257500.0	1128395100.0	1123545500.0	1118708900.0	1113885200.0	1102558700.0	1091275800.0	1080036100.0	1068839800.0	1057686800.0	990037760.0	923351740.0	857628740.0	792867970.0	729068610.0	711192960.0	693507650.0	676012610.0	658708100.0	641593730.0	634232380.0	626777860.0	619230080.0	611589380.0	603855550.0	608113090.0	612368770.0	616622660.0	620874620.0	625124800.0
13	Turkey	125708500.0	129011870.0	132322900.0	135641650.0	138967900.0	142301810.0	148528420.0	154789860.0	161086110.0	167417280.0	173783220.0	173748340.0	173701040.0	173641340.0	173569380.0	173484960.0	176332610.0	179190270.0	182058000.0	184935860.0	187823700.0	187908980.0	187981220.0	188040290.0	188086270.0	188119140.0	189702320.0	191264640.0	192805840.0	194326290.0	195825700.0	196977760.0	198129630.0	199281520.0	200433420.0	201585250.0	204593810.0	207530690.0	210395920.0	213189380.0	215911230.0
14	Ukraine_region	716854460.0	727745660.0	738025860.0	747695490.0	756754560.0	765204480.0	776529020.0	787819970.0	799077820.0	810301950.0	821492610.0	833271170.0	845078910.0	856917440.0	868785790.0	880683650.0	887690500.0	894615300.0	901457600.0	908217860.0	914895870.0	848024700.0	781192640.0	714400320.0	647647230.0	580933760.0	550432060.0	520194180.0	490220160.0	460510340.0	431063940.0	425053630.0	419069860.0	413112670.0	407182140.0	401278020.0	408465860.0	415373120.0	421999870.0	428345920.0	434411580.0
15	Central_Asia	224572700.0	227118240.0	229612420.0	232055140.0	234446560.0	236786620.0	238060740.0	239318800.0	240560670.0	241785950.0	242995090.0	244442270.0	245890110.0	247338430.0	248787250.0	250236560.0	248977660.0	247721420.0	246467440.0	245216130.0	243967570.0	227651180.0	211780060.0	196354060.0	181373440.0	166837890.0	157171260.0	147722510.0	138491490.0	129478240.0	120682980.0	122985630.0	125304710.0	127640060.0	129991840.0	132360130.0	136244160.0	140133600.0	144028100.0	147927870.0	151832850.0
16	Russia+	1371128400.0	1410237400.0	1448906200.0	1487131600.0	1524918000.0	1562261100.0	1587325600.0	1612274700.0	1637109500.0	1661828700.0	1686434200.0	1710934300.0	1735337100.0	1759636200.0	1783835600.0	1807931100.0	1822441300.0	1836932200.0	1851404500.0	1865854500.0	1880286300.0	1728841100.0	1580158800.0	1434242300.0	1291089000.0	1150699000.0	1114878600.0	1079236200.0	1043773200.0	1008485400.0	973378500.0	963890880.0	954445310.0	945040260.0	935678590.0	926357180.0	934431490.0	942073410.0	949281730.0	956057860.0	962402180.0
17	Middle_East	67991536.0	73214584.0	78609640.0	84176704.0	89915680.0	95826560.0	98781760.0	101692220.0	104558010.0	107379110.0	110155480.0	113335090.0	116558980.0	119827190.0	123139710.0	126496730.0	132332190.0	138271780.0	144315340.0	150463020.0	156714690.0	160807730.0	164921730.0	169056580.0	173212340.0	177388960.0	180606240.0	183754780.0	186834420.0	189845220.0	192787120.0	196187580.0	199554370.0	202887420.0	206186640.0	209452060.0	214094820.0	218753680.0	223428670.0	228119870.0	232827140.0
18	India+	1278481700.0	1295078800.0	1311756900.0	1328516700.0	1345362400.0	1362288500.0	1392398100.0	1422569500.0	1452804000.0	1483104300.0	1513468500.0	1557801500.0	1602210800.0	1646695000.0	1691251300.0	1735882800.0	1772207600.0	1808532600.0	1844860800.0	1881191900.0	1917525200.0	1970587000.0	2023693600.0	2076843600.0	2130040800.0	2183281400.0	2214800100.0	2246500600.0	2278377500.0	2310436900.0	2342676000.0	2368546000.0	2394350600.0	2420087000.0	2445758500.0	2471361000.0	2539999500.0	2608199200.0	2675963900.0	2743290900.0	2810181400.0
19	Korea	36687824.0	39411248.0	42148320.0	44899024.0	47663360.0	50441328.0	54733872.0	59169296.0	63747604.0	68468776.0	73332848.0	74234528.0	75039712.0	75748432.0	76360672.0	76876480.0	78956496.0	81050872.0	83159584.0	85282648.0	87420080.0	84007536.0	80633832.0	77298656.0	74001792.0	70742912.0	70142672.0	69545000.0	68949864.0	68357288.0	67767264.0	68029936.0	68282720.0	68525680.0	68758880.0	68982408.0	68379976.0	67779968.0	67182384.0	66587220.0	65994480.0
20	China+	625047360.0	680320320.0	735721600.0	791251460.0	846910080.0	902697600.0	951586110.0	1000546500.0	1049578900.0	1098683000.0	1147858700.0	1264432800.0	1386545800.0	1514196900.0	1647382800.0	1786102100.0	1867880400.0	1951206500.0	2036079000.0	2122498300.0	2210464300.0	2319580700.0	2429688600.0	2540786700.0	2652873700.0	2765947400.0	2812673800.0	2859663400.0	2906916900.0	2954434600.0	3002216400.0	3124092200.0	3246402300.0	3369144300.0	3492319200.0	3615928800.0	3814115300.0	4015083800.0	4218834400.0	4425366500.0	4634679800.0
21	South_East_Asia	247733820.0	256318880.0	265031810.0	273872540.0	282841250.0	291937890.0	302887710.0	314025920.0	325352540.0	336867580.0	348571010.0	359333280.0	370251460.0	381325630.0	392555680.0	403941860.0	423747460.0	443990080.0	464669860.0	485786750.0	507340740.0	521126590.0	535015420.0	549007100.0	563101700.0	577299200.0	581497470.0	585710460.0	589938430.0	594181060.0	598438460.0	620811780.0	643431230.0	666297020.0	689408830.0	712766400.0	716375940.0	719850690.0	723190530.0	726395390.0	729465470.0
22	Indonesia	71959064.0	74436040.0	76901824.0	79356408.0	81799816.0	84232048.0	86809136.0	89340264.0	91825440.0	94264688.0	96658032.0	99931648.0	103250740.0	106615300.0	110025190.0	113480300.0	126392760.0	139580400.0	153043100.0	166781070.0	180794210.0	175917280.0	171043900.0	166174190.0	161308060.0	156446080.0	158820740.0	161197170.0	163575220.0	165955200.0	168337040.0	183857870.0	199751950.0	216018850.0	232657700.0	249668100.0	250406300.0	251144370.0	251882060.0	252619870.0	253357380.0
23	Japan	56281144.0	56058916.0	55833428.0	55604700.0	55372840.0	55137804.0	55634908.0	56127188.0	56614620.0	57097200.0	57574940.0	56798656.0	56025640.0	55255948.0	54489572.0	53726564.0	55494336.0	57249184.0	58991112.0	60720108.0	62436172.0	62209084.0	61981316.0	61752896.0	61523816.0	61294104.0	60140640.0	58998160.0	57866600.0	56746012.0	55636384.0	54294060.0	52966472.0	51653576.0	50355336.0	49071692.0	46511976.0	44000100.0	41536028.0	39119800.0	36751376.0
24	Oceania	72389200.0	78409304.0	84665592.0	91157800.0	97886032.0	104850060.0	104750030.0	104610100.0	104430340.0	104210550.0	103950910.0	106089280.0	108246450.0	110422480.0	112617370.0	114831090.0	115558910.0	116281170.0	116997840.0	117708940.0	118414370.0	115339640.0	112281190.0	109239010.0	106213080.0	103203380.0	108929210.0	114796420.0	120804940.0	126954830.0	133246130.0	134682350.0	136125630.0	137575740.0	139032700.0	140496690.0	138278220.0	136064000.0	133853820.0	131647900.0	129446030.0
25	Rest_Southern_Asia	79352608.0	83206368.0	87128016.0	91117472.0	95174696.0	99299616.0	100423110.0	101543210.0	102659870.0	103773150.0	104883020.0	106826910.0	108767760.0	110705540.0	112640290.0	114572020.0	116615580.0	118656450.0	120694590.0	122730000.0	124762700.0	129541650.0	134317260.0	139089500.0	143858420.0	148623970.0	152724130.0	156863460.0	161041940.0	165259520.0	169516270.0	172482030.0	175438880.0	178386780.0	181325790.0	184255970.0	186338830.0	188260660.0	190021600.0	191621600.0	193060690.0
26	Rest_Southern_Africa	67012944.0	68602936.0	70198712.0	71800280.0	73407600.0	75020720.0	76543024.0	78079288.0	79629536.0	81193728.0	82771888.0	82786992.0	82795992.0	82798920.0	82795776.0	82786560.0	86192832.0	89657920.0	93181840.0	96764600.0	100406180.0	98327328.0	96164240.0	93916944.0	91585384.0	89169640.0	93090928.0	97070960.0	101109710.0	105207200.0	109363420.0	107004300.0	104606280.0	102169470.0	99693864.0	97179448.0	101142260.0	105125730.0	109129840.0	113154670.0	117200130.0
27	World	10883211000.0	11130285000.0	11377210000.0	11623988000.0	11870620000.0	12117105000.0	12336544000.0	12556175000.0	12776003000.0	12996023000.0	13216244000.0	13422746000.0	13635353000.0	13854053000.0	14078847000.0	14309729000.0	14513985000.0	14720369000.0	14928886000.0	15139528000.0	15352305000.0	15227327000.0	15108163000.0	14994812000.0	14887269000.0	14785532000.0	14833334000.0	14883043000.0	14934654000.0	14988171000.0	15043596000.0	15242486000.0	15442917000.0	15644882000.0	15848381000.0	16053413000.0	16297210000.0	16545210000.0	16797420000.0	17053828000.0	17314449000.0
