# Supplementary material for: Lessons from temporal and spatial patterns in global use of N and P fertilizer on cropland
Source: Sci Rep. 2017 Jan 13;7:40366. doi: 10.1038/srep40366 (PMC5234009; doi:10.1038/srep40366)
Supplement: Supplementary Dataset 3 [file srep40366-s5.csv]

IMAGE_region	Name	1970	1971	1972	1973	1974	1975	1976	1977	1978	1979	1980	1981	1982	1983	1984	1985	1986	1987	1988	1989	1990	1991	1992	1993	1994	1995	1996	1997	1998	1999	2000	2001	2002	2003	2004	2005	2006	2007	2008	2009	2010
1	Canada	291819996.8	350000000.8	409745982.5	512640999.5	531200013.0	563000010.5	599100016.2	755300028.0	834400012.0	831099994.0	937799950.0	965900039.0	1069800101.0	1254900040.0	1338499858.0	1225000064.0	1144600060.0	1182799978.0	1160165996.0	1197188030.0	1157763888.0	1253286982.0	1317639932.0	1405919976.0	1456136076.0	1576204900.0	1670630028.0	1652699996.0	1625800040.0	1682052000.0	1564348076.0	1541190952.0	1629763064.0	1649911940.0	1539449944.0	1776685050.0	1371962036.0	2068032150.0	1909242990.0	1914549920.0	2051263930.0
2	USA	7362942382.0	7263853442.0	7511748822.0	8296928034.0	7808769680.0	9445181070.0	9659110852.0	9039702376.0	9720178920.0	10347913652.0	10817037390.0	9963611200.0	8279827922.0	10062594296.0	10425815362.0	9456852484.0	9261876292.0	9535911688.0	9609427360.0	10047934240.0	10239254900.0	10383900710.0	10303599920.0	11468999180.0	10630800160.0	11161400990.0	11205576880.0	11169744776.0	11281508880.0	11165312400.0	10464065190.0	10894770440.0	10878329360.0	11536601170.0	11398600600.0	11013700590.0	11625398960.0	11585099820.0	11084291710.0	10625115020.0	11056707420.0
3	Mexico	401734521.0	430668725.0	480449489.0	554089489.0	587077552.0	723965340.0	819141914.0	784244736.0	742835420.0	814487044.0	892027044.0	1098166940.0	1163742170.0	1073478902.0	1177720652.0	1247398756.0	1307520756.0	1361560534.0	1252338058.0	1276152528.0	1330950456.0	1141157122.0	1214689032.0	1177882914.0	1167882379.0	1036420162.0	1193446746.0	1181831406.0	1319562512.0	1283068722.0	1323861488.0	1356710826.0	1160310397.0	900473248.0	930704405.0	1202785616.0	1044032841.0	1127416172.0	927891456.0	1024128666.0	1060771790.0
4	Rest Central_America	353432292.0	322681162.0	334751988.0	389176856.0	386343698.0	376170984.0	441919960.0	502785888.0	507311880.0	521860566.0	514075444.0	595826772.0	532989768.0	531400390.0	568253798.0	591844288.0	649584134.0	647335536.0	651648372.0	701176190.0	609040802.0	598594868.0	551532424.0	480911860.0	405670166.0	510734200.0	535978550.0	631196380.0	589909186.0	562476508.0	569114180.0	559181992.0	419027386.0	422872750.0	463260722.0	493806826.0	518726134.0	505410554.0	449610176.0	463714594.0	505162672.0
5	Brazil	278594994.0	278281004.0	411641992.0	347590992.0	389183024.0	406233994.0	498272000.0	700480010.0	702243034.0	778653018.0	905459990.0	667839990.0	642299982.0	568049014.0	812880042.0	834100030.0	980900010.0	957900020.0	814951966.0	802500018.0	796599996.0	830800006.0	841300004.0	1085500000.0	1220800010.0	1140100030.0	1250900006.0	1438100064.0	1545499966.0	1660766870.0	1668000130.0	1639999970.0	1816000050.0	2407558000.0	2281345960.0	2072213900.0	2192739000.0	2948783960.0	2498138080.0	3145929980.0	3668652090.0
6	Rest South America	272316547.0	306232856.0	390097077.0	396558440.0	427604148.0	351992268.0	470768408.0	489200844.0	484737396.0	515572464.0	520387392.0	471180852.0	449725358.0	472849394.0	607661066.0	678510244.0	847560942.0	952263096.0	1023679588.0	945960310.0	917514826.0	876392856.0	877066708.0	921777402.0	1029154378.0	1130812048.0	1366615124.0	1403753800.0	1364649656.0	1356120122.0	1516523904.0	1671393860.0	1573594810.0	2054259180.0	2146468710.0	2010314080.0	2226448630.0	2550129900.0	2346622610.0	2137738710.0	2497699420.0
7	Northern_Africa	411692089.0	448606576.0	496176156.0	492583694.0	496139088.0	528309592.0	568713316.0	581883994.0	632837712.0	660563344.0	728225420.0	743887290.0	809497286.0	799535958.0	816422284.0	894405710.0	1090896974.0	1036259110.0	1037515342.0	980182970.0	989744606.0	1004250738.0	943208950.0	1099405244.0	949925180.0	1125287866.0	1178536574.0	1122164642.0	1259296862.0	1254406796.0	1306782630.0	1335195250.0	1341549486.0	1843185296.0	1737884384.0	1805041678.0	1406270336.0	1399499484.0	1850687742.0	1503131218.0	1705928460.0
8	Western_Africa	44116996.5	46375000.2	53721994.0	51316001.0	62591007.0	87480998.5	100357004.5	117477997.5	115175002.0	136377014.5	160248985.0	166142007.0	169984998.0	198553022.0	214809011.0	201101995.0	197785992.0	187402977.0	234334966.0	258203012.0	289302028.0	297333996.0	311071988.0	326584990.0	303790000.0	223855992.0	251654988.0	256585975.0	257973008.0	294792982.0	255431004.0	296130024.0	268200008.0	270092998.0	408862018.0	384885984.0	395885956.0	273775006.0	316560008.0	261222010.0	522178988.0
9	Eastern_Africa	74693002.62	76595003.88	93709001.0	97835001.62	101827995.62	139372004.72	122982999.56	75439000.44	58006001.44	79178000.31	131768998.44	138512997.0	132781009.38	105469000.56	145051992.62	160399998.12	142824988.62	132660011.62	188644995.5	157968992.81	180664981.56	140533994.25	145536004.94	140596012.19	154008003.62	137183004.94	252025991.0	198458004.0	181306005.5	189865007.5	209299006.4	236743008.9	213882985.12	180643995.8	239539989.4	216217989.1	225896012.2	262507989.9	270021000.4	292469006.8	374628004.5
10	South_Africa	179191625.0	207143905.0	251571289.0	229147472.0	229024787.0	283542356.0	313779560.0	341030554.0	376790279.0	397736055.0	463654276.0	526223075.0	472945600.0	364208642.0	403489743.0	375506420.0	369616998.5	326428188.0	378716453.0	373287827.0	375239268.0	355927787.0	358873777.0	409074586.0	373255431.0	383065703.0	403070245.0	402906736.0	403460648.0	410572486.0	413830005.0	390690040.0	567842836.0	418290928.0	424975714.0	345359154.0	425570318.0	435923344.0	421747701.0	451139372.0	392541140.0
11	Western_Europe	4003050193.0	4398977661.0	4623329394.0	4841132100.0	4716109228.0	4818928581.0	4972674718.0	5337111380.0	5929413325.0	6150251528.0	6180455226.0	5956068841.0	6279047937.0	6270851170.0	6831178919.0	6936139616.0	7100398014.0	7254731708.0	7289720944.0	7147215006.0	6665529388.0	6552836661.0	5924104310.0	5950576301.0	6155246150.0	6084550372.0	6639258478.0	6483286230.0	6595168794.0	6671675408.0	6213083928.0	6053968662.0	6009852568.0	6415836390.0	6320321586.0	5858336500.0	5681408752.0	5985690686.0	5501145930.0	5074848775.0	5470279218.0
12	Central_Europe	2622085414.0	2787278308.0	2944730684.0	3121226196.0	3322728676.0	3731984720.0	3610286196.0	3685716586.0	4079644000.0	4057458156.0	3944314820.0	4209276036.0	4395455224.0	4492661164.0	4511516380.0	4482126420.0	4367937316.0	4285691988.0	4562047376.0	4449796320.0	3415473420.0	2252095506.0	1937683666.0	2000802512.0	2024630398.0	1985704423.0	2270009891.0	2330919381.0	2197845794.0	2080356396.0	2292035659.0	2423677641.0	2431789709.0	2363813872.0	2537413362.0	2464557850.0	2531070852.0	2748695226.0	2779386758.0	2681991820.0	2823896852.0
13	Turkey	243299997.0	287200017.0	369299991.0	429900020.0	282898971.0	482203984.0	630750016.0	703414988.0	851995036.0	685537006.0	807489952.0	798852026.0	863401984.0	1021440012.0	954779054.0	916100002.0	951599984.0	1141711032.0	1081921072.0	1140445028.0	1199662968.0	1103699996.0	1206140004.0	1335200040.0	1006590030.0	1053684960.0	1147801052.0	1167000012.0	1391999996.0	1484074940.0	1378190884.0	1132557004.0	1195189952.0	1340566016.0	1366302032.0	1372052860.0	1406322904.0	1357104976.0	1133067950.0	1529580880.0	1427715924.0
14	Ukraine_region	1356054064.0	1522149788.0	1637918876.0	1834480200.0	1969264156.0	2138098264.0	2137712144.0	2198831016.0	2250963904.0	2178632572.0	2404741884.0	2434332408.0	2643764616.0	3022352076.0	2999031516.0	3195577124.0	3356728248.0	3450810840.0	3376837808.0	2900318828.0	2565289364.0	2267753368.0	1572903664.0	1062836754.0	970269170.0	845254212.0	623911141.5	630788281.5	619397915.8	534713289.0	571206124.0	636864386.0	705216004.0	616593959.5	646471242.0	725094654.0	871468651.0	972305057.0	1210781064.0	1126982249.0	1239957854.0
15	Central_Asia	646045950.0	726994050.0	786476990.0	873177980.0	939396990.0	1029604000.0	1017398000.0	1055277000.0	1074356000.0	1047561100.0	1159094000.0	1176069000.0	1267959000.0	1445289000.0	1442063100.0	1536198900.0	1609850100.0	1653623000.0	1625564000.0	1391417100.0	1225871100.0	1091191000.0	749299970.0	593000000.0	529000000.0	531000000.0	454200000.0	918327040.0	768585980.0	761649020.0	760152960.0	738496000.0	762099970.0	50983000.0	78440000.0	78722000.0	649142020.0	660907970.0	662937020.0	711323970.0	768204030.0
16	Russia+	2365530900.0	2661888300.0	2879267800.0	3197444600.0	3439233000.0	3768573400.0	3725246700.0	3863627300.0	3934058800.0	3835065300.0	4243734300.0	4305562600.0	4642160600.0	5290998300.0	5277958100.0	5623015900.0	5892866000.0	6052293600.0	5949447200.0	5092835300.0	4487449100.0	3993439500.0	2742756400.0	2144408700.0	962655360.0	1062613700.0	1033982500.0	1007169000.0	882046340.0	1017501500.0	1008929500.0	1130728100.0	1002920800.0	879690500.0	884067840.0	914264060.0	967651780.0	1084786300.0	1262792800.0	1288006100.0	1227994400.0
17	Middle_East	156985006.0	220505993.5	241530000.5	323179030.0	313287017.5	319445012.5	349170019.0	405926999.5	358106018.0	529363038.0	539985995.5	657917021.5	799330906.0	971265032.0	952843949.0	985250054.5	1067215913.5	1150540951.0	1179368960.5	1370911115.0	1233657927.0	1280209076.5	1497259911.5	1300699945.0	1333295061.0	1338395094.0	1424224917.0	1603727977.0	1662717896.0	1656770871.0	1674673970.0	1885224888.0	1919285117.0	1469913976.8	1716752026.0	1633245053.0	1951475986.0	1749238153.0	1779774088.0	1349214946.5	852739902.0
18	India+	1478999980.0	1797999960.0	1838999920.0	1829000070.0	1765699980.0	2748599920.0	2456900090.0	2913000160.0	3419499860.0	3498099980.0	3678099920.0	4068699920.0	4042899970.0	4637300000.0	5333300100.0	5749999990.0	6528699980.0	5702900070.0	7157499840.0	7150899810.0	7565500120.0	8046272240.0	8426735120.0	8778871100.0	9507168640.0	9822852200.0	10315919400.0	10901899100.0	11353755400.0	11586250100.0	10920199900.0	11310174800.0	10470810320.0	11077861400.0	11712728800.0	12723910100.0	13760867200.0	14417665300.0	14863815600.0	15558371800.0	16450652800.0
19	Korea	560550012.0	563800006.0	597484990.0	655236006.0	699277040.0	731678024.0	747089018.0	830689984.0	996610016.0	983899990.0	997224016.0	995937994.0	872699982.0	950200018.0	998799972.0	1049100016.0	1040400026.0	1050900030.0	1094099962.0	1149744014.0	1160799990.0	1132500056.0	1139099988.0	1113300000.0	774999994.0	562028984.0	528306988.0	656299998.0	579300014.0	580297998.0	576516992.0	560955014.0	534612008.0	335863004.0	385932996.0	417302988.0	304404002.0	347381006.0	286512003.0	225750986.0	213321005.0
20	China+	3369099800.0	3370600000.0	3859700280.0	4452499900.0	3850599780.0	5039799360.0	4759399940.0	7076700360.0	9284299100.0	10645599730.0	12117798970.0	11537799280.0	12284600920.0	13733700780.0	15191299720.0	13851399190.0	13588901230.0	16818201200.0	18525296700.0	18865296320.0	19566902000.0	19980499430.0	20339998840.0	18003802000.0	19160498500.0	23783498400.0	25277001200.0	22954700900.0	22891201200.0	24144798400.0	22142567600.0	22425914400.0	25434592900.0	21877020800.0	22626727800.0	22672034300.0	23006976700.0	23347743200.0	23375255800.0	23644446400.0	23893209300.0
21	South_East_Asia	417788007.0	408332991.0	451312000.0	495166016.0	486446008.0	537194960.0	644031004.0	755349988.0	720393962.0	670102028.0	663593996.0	766252996.0	885749962.0	1090492014.0	1071283020.0	1162213006.0	1340641028.0	1358588940.0	1544603940.0	1633927020.0	1725135968.0	1771137048.0	1866522106.0	2108041944.0	2421155068.0	2348372936.0	2680744804.0	2758478060.0	3058540996.0	3266543154.0	3256992036.0	2959822084.0	3065060212.0	3561048072.0	3983985040.0	3333613878.0	3179715998.0	3612184784.0	3581594984.0	4505390912.0	4112759168.0
22	Indonesia	202741999.5	198315991.2	349404008.0	352599966.0	348499993.0	345300004.0	355599993.2	470999999.0	555098024.5	623618981.5	853931008.0	1004354017.0	1085600021.0	1052655036.0	1289195962.0	1304199988.0	1372999996.0	1474700100.0	1591600024.0	1475400046.0	1615299994.0	1558199970.0	1704999930.0	1565899968.0	1657000054.0	1851999894.0	2092000080.0	1714700070.0	2124100052.0	1928199976.0	1969099836.0	1958280001.0	2217799895.0	2126649019.0	2323893990.0	2425775930.0	2446837037.0	2515467105.0	2713700955.0	2954785097.0	2800541030.0
23	Japan	631427504.0	612543773.0	666310508.0	744604672.0	625560851.0	593509076.0	631152895.0	646195160.0	647007709.0	691125442.0	535404790.0	563437535.0	601534261.0	618133096.0	622570272.0	609228991.0	623677016.0	601953946.0	576148714.0	580741601.0	556451209.0	520091622.0	519892380.0	535012297.0	532201337.5	482129540.5	468172449.0	454361931.0	435210018.0	440840920.0	450674573.0	446796744.0	427522664.0	498939344.0	518082536.0	512360113.0	487136064.0	475522750.0	433381256.0	400168688.0	412778972.0
24	Oceania	125012955.8	128078455.2	174933680.5	181730869.2	183074289.0	168583250.0	217552920.2	227804556.2	221618521.5	254248098.0	246366291.2	257932669.5	267536525.2	317422937.0	361733757.8	351569515.8	345304969.8	374743120.5	397771180.5	446800545.5	453586512.5	475525778.0	509095841.5	591555071.5	608750638.5	710687995.0	863391709.2	877815219.0	1017057606.6	1126384847.4	1008915930.44	1124038092.6	1049576463.2	1035974397.5	1134722308.5	1037159000.0	907913340.0	907852800.0	900571970.0	913502590.0	1030335000.0
25	Rest_Southern_Asia	420310010.0	499427022.0	590434020.0	552399022.0	534246004.0	666358033.0	772482980.0	894817024.0	1042328070.0	1162025056.0	1257795940.0	1209515988.0	1400186996.0	1407233004.0	1504055974.0	1682631180.0	1938505950.0	1951234972.0	2048792000.0	2305290002.0	2269248046.0	2364185740.0	2550218998.0	2603332170.0	2731956874.0	3120029906.0	3178818092.0	3169200924.0	3209977934.0	3463598008.0	3474696180.0	3569906744.0	3654498816.0	3584577032.0	3719822136.0	4022500896.0	4201706004.0	3955110952.0	4451303240.0	4854946046.0	4680430372.0
26	Rest_Southern_Africa	98936006.2	146814005.0	126592996.5	142329997.0	149094008.2	149578996.0	145417999.5	149353998.5	150338012.0	162985004.0	226474009.0	231006996.8	219962011.0	185479000.0	167586004.5	208182013.5	197879994.5	211787992.5	212413013.0	211653001.5	209056993.0	221057004.0	213647008.0	226016004.5	175759996.0	165839002.8	195366994.5	202949005.0	176072005.5	171219014.5	164842999.5	145551001.5	256854985.0	225953014.0	244075000.0	224458001.0	271280989.0	270966989.0	307255998.0	309763004.0	394573984.0
27	World	28368453400.0	30061344900.0	32571340500.0	35393977100.0	34645173600.0	40174684200.0	40767009400.0	44602364800.0	49690249200.0	52259014800.0	55927191900.0	55510306500.0	56275486200.0	61938506700.0	66019802900.0	65308053600.0	67316777100.0	70854935000.0	74564558400.0	74053253900.0	72800993800.0	71492868800.0	69764874200.0	68430009100.0	68242600700.0	74173705300.0	78501544300.0	77289067600.0	78791953800.0	80774309600.0	77154034400.0	78424961000.0	81006179700.0	79145171600.0	81770831000.0	81736394800.0	84058307000.0	87565211000.0	87318098800.0	88948209300.0	91634933000.0
