# Supplementary material for: Lessons from temporal and spatial patterns in global use of N and P fertilizer on cropland
Source: Sci Rep. 2017 Jan 13;7:40366. doi: 10.1038/srep40366 (PMC5234009; doi:10.1038/srep40366)
Supplement: Supplementary Dataset 4 [file srep40366-s6.csv]

IMAGE_region	Name	1970	1971	1972	1973	1974	1975	1976	1977	1978	1979	1980	1981	1982	1983	1984	1985	1986	1987	1988	1989	1990	1991	1992	1993	1994	1995	1996	1997	1998	1999	2000	2001	2002	2003	2004	2005	2006	2007	2008	2009	2010
1	Canada	275170563.5	273491271.5	279132240.0	274050440.5	269085698.5	263016366.0	271221950.5	276839221.0	273629190.5	279998741.5	287459333.0	288790385.5	293061722.0	295617396.5	297977201.0	308280692.0	310138852.5	327900925.0	319779319.0	327713877.5	328547220.5	335982204.5	360473225.5	377579370.0	393633378.0	404232787.0	417869230.0	434186098.0	448336910.0	457548971.0	459594439.0	412876849.0	429581612.0	421087588.5	488310847.0	488492579.5	510491355.0	484162508.5	482861325.5	490563246.0	526568041.5
2	USA	2827590150.0	2832099150.0	3051029450.0	3057901350.0	3213115350.0	3076506150.0	3295057550.0	3474652100.0	3969034000.0	3895709300.0	4036642250.0	3928920800.0	3852245200.0	3951911500.0	3763852300.0	5085364350.0	5349092450.0	4823519300.0	4829456350.0	4699789050.0	4963416400.0	5297070650.0	4862426800.0	5578253400.0	5069612100.0	5775180750.0	5469656800.0	5820491650.0	5936872150.0	6058907550.0	5979569200.0	5999351150.0	5914003000.0	5882655500.0	6023633350.0	6264425000.0	6411775800.0	6202082000.0	6323952100.0	6323651300.0	5775537790.0
3	Mexico	198305644.0	203553769.5	218905435.0	230746320.5	243298920.5	249199173.5	238353376.0	247564112.5	256480682.0	276330048.5	257477808.0	276940171.5	297695729.0	266833018.5	276178003.5	264690636.5	277892330.5	263433996.0	238878695.5	274027462.5	272863303.0	287696839.0	268274154.5	277130341.0	289601808.0	276135882.0	264681611.5	276282217.5	253029283.5	265195112.5	312428993.0	323239644.5	345516032.5	337267975.0	327940799.0	352783556.0	335373638.5	329904619.0	322178434.5	337172005.0	318642987.5
4	Rest Central_America	105980222.0	105313564.5	104643612.0	103660956.5	103085344.5	102280970.0	102205718.0	103003494.0	104089026.0	104254685.5	105021153.0	105007047.0	105228622.5	105548439.0	105809156.0	106399425.5	106219760.5	107984588.5	108043509.0	109917588.0	110471270.0	112346917.5	112821754.0	114532390.5	116913593.5	117687345.0	118497367.0	120340317.0	120821647.5	123814544.5	124911088.0	125349765.0	125951456.5	127008999.0	126678973.0	126540157.5	122680814.0	121210627.0	120730444.5	118262129.0	116576711.5
5	Brazil	486190180.0	524614585.0	580259100.0	671497635.0	771697050.0	874722765.0	952535240.0	952811575.0	924863570.0	964854675.0	1075616820.0	1112567655.0	1085473650.0	1098846315.0	1181030805.0	1158040165.0	1157163615.0	1176691750.0	1336046260.0	1401783025.0	1343099655.0	1254544510.0	1317945530.0	1499561245.0	1606672560.0	1624584205.0	1646844855.0	1705550590.0	1860252010.0	1952521095.0	2075614440.0	2284714350.0	2563655025.0	2767212160.0	2873809460.0	2878020365.0	2975271170.0	3079563055.0	3129689895.0	3217478495.0	3333298230.0
6	Rest South America	563135185.0	539930025.0	499040190.0	500206755.0	485604960.0	491984655.0	495185995.0	551900055.0	580308245.0	645071735.0	650800240.0	669132320.0	641813520.0	663756950.0	767829135.0	935931045.0	934551565.0	1018236455.0	1034346040.0	1020655095.0	1103363785.0	1203489450.0	1251294710.0	1306572705.0	1332071285.0	1335007590.0	1360108695.0	1425408720.0	1650385210.0	1761231200.0	1861719255.0	2158949360.0	2358446560.0	2495266510.0	2588270480.0	2730330875.0	2831697655.0	2938302345.0	2967400305.0	3013503550.0	3225610545.0
7	Northern_Africa	361052355.0	356381675.0	362302920.0	383036140.0	362010634.0	343319597.0	353979943.0	395420465.0	417162242.5	404247704.5	364983370.5	393157649.0	389922669.5	403909317.5	425032540.5	396739962.5	394122364.5	406129903.0	406146458.0	397547293.5	430754094.5	384029220.5	417033051.0	362029568.5	370633453.0	458255708.5	336219492.0	440729990.5	376798029.0	393364468.5	418754833.0	395249395.5	425389387.0	407081297.0	428157174.0	450543460.0	424976245.5	485264677.0	481381617.5	421397348.0	462966993.5
8	Western_Africa	524897560.0	526108465.0	516627335.0	515723090.0	551041880.0	537867515.0	538192280.0	530658180.0	550180890.0	547048315.0	553287960.0	570570000.0	576042955.0	569999710.0	568412835.0	584772645.0	607529930.0	615839530.0	632353025.0	651883500.0	657591910.0	668930615.0	673551375.0	684781815.0	699653700.0	713079105.0	735834795.0	764312915.0	786091075.0	819058815.0	824182570.0	837167365.0	860269360.0	881594020.0	904003470.0	935918415.0	961113705.0	955419815.0	995792775.0	1011900080.0	1055970625.0
9	Eastern_Africa	264490240.0	274025855.0	280844090.0	284701790.0	293600960.0	295819210.0	302152420.0	307164900.0	307632995.0	307671770.0	309554440.0	311240060.0	311743910.0	308089110.0	306469930.0	301665880.0	303325825.0	306403240.0	309206625.0	307280315.0	310028330.0	317772895.0	320561940.0	318553125.0	326179260.0	327609765.0	330020810.0	334526750.0	333887560.0	343436110.0	353192710.0	367242850.0	383386810.0	383671680.0	385986605.0	392458600.0	397511045.0	404254695.0	407855625.0	413715190.0	419800735.0
10	South_Africa	107238523.0	106607916.35	111044431.35	109260582.95	101460036.35	108069151.35	112552325.2	114112229.06	120287342.945	131490741.77	136788080.59	117000180.785	129174427.15	141960444.7	138613783.35	131803553.2	128482583.4	120063083.65	122897223.85	109451649.2	117589399.3	112449000.95	144994639.25	112400939.35	110798011.0	122439869.75	106730081.7	115266828.55	121625300.5	109220627.45	105224664.35	118066122.2	103842170.9	106028215.1	115276235.05	117268270.85	134888916.45	128115996.95	105380812.6	113865168.1	122843388.75
11	Western_Europe	745677860.0	740138430.0	767391280.0	754383140.0	753891600.0	750932080.0	720623675.0	1208751405.0	1142283640.0	1221352200.0	1168826870.0	1237456755.0	1180357755.0	1239792670.0	1192627190.0	1279638855.0	1328631645.0	1355014525.0	1360162405.0	1369624155.0	1411430445.0	1296985440.0	1322293830.0	1269450280.0	1250203370.0	1157573650.0	1142850370.0	1181578590.0	1183222905.0	1138747625.0	1090349045.0	1084040895.0	1031277240.0	1001473280.0	999756950.0	1063785250.0	1068361150.0	1042970055.0	968051725.0	989736030.0	1016194930.0
12	Central_Europe	417051366.0	406996118.0	416405509.0	424054262.5	425094974.5	436727218.0	415136871.5	422443861.0	419782043.5	433578236.0	424541731.5	435025727.5	440179512.5	451774453.5	452875068.5	742477276.5	698234116.5	715671535.0	720385179.5	533508020.0	491146843.0	469280890.0	522753299.0	556928219.0	552502807.5	629637577.5	682359409.0	632410000.5	648092533.0	644725332.5	613685644.0	576571347.5	604435961.0	662685089.0	560843201.5	629378122.5	614389512.5	616385070.5	547521847.5	556368477.5	598354332.5
13	Turkey	159492650.0	159889226.625	158010563.185	162173849.65	159918761.65	162078302.95	163942256.6	165571371.15	165926270.6	168188154.8	167350216.85	174784179.3	177176273.15	184862989.5	182922487.0	220052912.5	228957018.5	252267692.5	236688228.0	244667633.5	233493803.0	233911846.0	237215197.0	233273986.0	231749850.0	238901894.0	234000281.0	235286129.5	226659157.0	238061383.5	219525125.0	236578683.5	234426146.5	248473118.0	242576281.0	245976531.0	240022160.5	257053512.5	259852377.5	242288241.5	261271342.5
14	Ukraine_region	301286279.25	295421860.2	294669280.75	299963201.7	291109131.5	295924369.5	287746709.5	298654702.0	282901205.0	277791954.5	265225762.0	274429284.0	282077158.0	298144522.5	306396244.95	300583525.4	307458059.95	304810733.7	314973904.75	315011606.05	301458069.85	294439219.25	283469586.6	285748778.7	272738712.55	256639993.3	245525655.3	239701439.8	236130273.0	230853451.5	231644197.5	234794339.5	235247402.5	239211281.5	252067843.0	260267796.0	271184617.5	272620251.5	265298471.0	278151291.0	300095515.0
15	Central_Asia	240873147.5	239697407.5	238623229.0	237848746.0	236476330.5	235843862.5	235344833.0	235924550.0	235518520.5	235383443.5	235116364.0	235310806.0	235414139.5	235862911.5	236070479.0	235480329.5	235637244.5	235131713.5	235448933.0	235145346.0	234071717.0	230156071.0	225697769.5	221844972.5	216972773.5	212415521.0	202655811.5	193610804.5	184532793.0	175474883.5	166488472.5	167525379.0	169250923.5	170058050.0	171921210.5	173836253.0	174295042.0	175368535.0	176778928.0	175678019.0	176607264.0
16	Russia+	808756055.0	797950485.0	787764230.0	791951160.0	777503400.0	790416580.0	771222205.0	780841445.0	766275715.0	752017025.0	741327035.0	748165085.0	756924505.0	776044220.0	785129910.0	775180235.0	788513185.0	783080625.0	799128910.0	799669300.0	786253695.0	771450240.0	744977775.0	742890450.0	724349010.0	696216070.0	692728585.0	686910760.0	682600325.0	679632830.0	690788305.0	698352715.0	696142580.0	686919325.0	690680445.0	687303235.0	705777970.0	720029210.0	732907030.0	761161070.0	795807170.0
17	Middle_East	187355248.0	194748245.0	196049911.0	212158508.0	212816045.0	224860910.0	221381825.0	226081037.5	220091201.0	222724614.0	215115385.0	225392728.0	256329847.5	273743551.5	287227770.5	290642977.5	297444369.0	323953306.0	279471895.0	331898885.0	293960175.0	315649373.5	304947028.0	335978752.5	348187419.0	348189189.0	333951249.0	343186109.5	322152165.5	331878518.0	320157178.0	313185797.5	322600486.5	345726503.0	333452493.0	351966014.0	357820859.5	381012158.5	444783161.5	416179661.0	419884660.0
18	India+	2003098853.5	2021329679.5	2004012968.5	2030111550.5	2049754631.55	2108360266.25	2120194232.8	2156973559.15	2155088230.45	2129551047.05	2135820096.5	2155190629.9	2170845326.5	2236237586.5	2234690258.35	2226629314.1	2238016730.0	2254076205.7	2344408133.35	2352539844.8	2398899152.2	2384922916.8	2442516637.0	2507566140.65	2498080222.4	2564265899.3	2623509839.3	2663961147.3	2764931798.75	2713208342.5	2663598489.75	2653655530.5	2545234649.5	2721605296.7	2687828202.7	2724096532.45	2721616235.6	2851570736.8	2890634732.0	2885161035.2	3038082818.8
19	Korea	80263630.4	80879136.895	82399070.6	85289368.2	88487117.15	91867757.6	94133228.85	96762004.25	98551831.5	98840038.6	100790636.05	100139633.9	100505096.9	101178134.2	102269066.4	102601423.0	102086821.25	103370909.4	104105827.55	104810115.6	103728143.55	101741747.85	98412238.5	97559385.8	96295699.5	95822883.65	95202742.55	93415017.55	91491020.35	90732735.2	90039922.1	90463544.9	90559298.35	91400878.4	92003669.05	92903150.65	92953932.65	92465451.1	92654400.95	92735367.05	92241037.15
20	China+	1655706880.0	1651443845.0	1611404575.0	1646497190.0	1650432825.0	1631496760.0	1617190975.0	1631016355.0	1635995450.0	1650854140.0	1711695300.0	1769591275.0	1808642540.0	1917977070.0	1987892210.0	2047335640.0	2138393870.0	2141736205.0	2161495560.0	2136517445.0	2103474760.0	2058755395.0	2092268560.0	2343582660.0	2440138130.0	2352051170.0	2357641170.0	2427409210.0	2517847345.0	2531226945.0	2589021380.0	2663777055.0	2691942495.0	2687786560.0	2703490795.0	2658148230.0	2720292580.0	2712233180.0	2758173850.0	2738235240.0	2784583640.0
21	South_East_Asia	863127072.5	872735356.5	879396199.5	887540890.0	898497750.5	902321630.0	905024853.0	910104386.5	915776818.0	916668772.5	918508184.0	929880880.5	934891746.5	946165614.0	954140558.5	965274430.0	974522532.5	989703154.0	1009426133.5	1022926713.5	1027008097.0	1032930219.5	1042789194.0	1052834716.0	1068729690.5	1074922812.5	1083510416.0	1084886921.5	1099979928.5	1099518232.5	1113314236.5	1123739367.5	1142678955.5	1152338199.0	1170126403.5	1190739857.0	1170312320.0	1166507080.5	1150063044.0	1144302701.5	1143764866.0
22	Indonesia	433339668.25	434948014.75	437799691.6	441280943.3	445037890.55	448221957.5	440521655.0	442476901.5	449450584.0	450958769.0	452929901.0	457701904.5	457667749.0	469097720.0	487993263.0	499971642.0	527406559.5	526592743.0	537839021.5	554323696.5	568782185.0	571351724.5	593214502.5	575051302.0	563444538.5	561186434.5	563703981.5	562279259.5	568884844.0	579458329.5	575267354.5	573086537.0	574444429.5	586045972.0	601542242.5	608599262.5	600761526.5	589257719.0	591950593.5	595684569.5	586918106.5
23	Japan	132631373.3	132721061.85	131958755.7	132199105.2	130822840.1	129883521.55	126829985.1	125629678.65	125634712.45	123838514.55	121378829.35	121028502.05	122021059.25	120761029.5	121271444.5	122994261.85	121885159.35	121496776.4	121064804.15	118929981.7	116504968.5	115747149.95	114080192.15	113141606.25	113180591.05	115798566.85	114052781.65	111649647.0	109880811.8	109231597.15	109153961.95	109962003.95	108556088.9	105917587.15	104064738.15	103548173.2	102425470.65	101439898.35	100424176.4	99192373.95	98081751.55
24	Oceania	206532818.5	212910813.0	225652087.0	228180891.0	241659019.0	248105720.5	246606663.5	251936950.0	246966680.0	252176275.0	255504060.0	252553340.0	262032300.0	262147260.0	274067540.0	304505275.0	309529550.0	318199340.0	310755370.0	310638840.0	304850025.0	310048050.0	308076330.0	296822180.0	313052730.0	291187995.0	308424280.0	318535260.0	326089400.0	334288805.0	344830395.0	327944780.0	353027975.0	325001860.0	358959050.0	339392549.0	359655686.5	349197224.0	333637796.0	331320079.5	328523997.5
25	Rest_Southern_Asia	469307378.0	476450747.5	483684347.0	494568698.0	502579130.0	512305951.5	512923170.5	513150863.5	508459135.0	499922653.0	493523535.0	489322269.5	490056244.5	490830918.5	491557228.0	489112356.0	486640380.0	481892213.5	481314175.5	479273141.0	479829340.0	474316327.0	466734819.5	461063280.5	457217104.0	456367305.5	462118905.5	466935708.5	469682842.5	471619325.5	470377063.5	464093809.5	462788875.5	461899117.0	461802696.5	457323866.0	457880956.0	457792825.0	457175274.0	457129573.0	459139666.5
26	Rest_Southern_Africa	150613880.15	154379788.95	155734006.35	154870031.05	156387114.3	157849555.6	162485377.65	163685149.4	164610871.2	166269292.95	167404365.0	168298936.8	169460450.6	167616306.05	169290153.2	170776892.6	173949462.6	178608982.85	183080803.35	183467273.4	184594543.9	184133090.35	180180046.55	187884462.5	192828538.95	196609374.7	203197964.85	208211155.45	209772845.1	216008285.25	224204625.9	231684179.4	235611182.8	237219236.15	234293539.35	233318442.95	237758438.75	240646333.6	240975179.4	244125124.95	245974770.5
27	World	14569165500.0	14614771500.0	14874787500.0	15113855750.0	15414469750.0	15469979750.0	15702744250.0	16584133250.0	17036982000.0	17156793500.0	17352692500.0	17547600000.0	17526984500.0	17978707750.0	18097628500.0	20046945000.0	20525826250.0	20251808250.0	20536902750.0	20393001500.0	20677214250.0	20820129000.0	20709005250.0	21913014500.0	21655439500.0	22401997250.0	22131894000.0	22887063500.0	23530052500.0	23868959500.0	24027637500.0	24571659500.0	25008262500.0	25532631000.0	25927472000.0	26557361750.0	27001283500.0	27154831500.0	27348105000.0	27468960750.0	27703345750.0
