# Supplementary material for: Lessons from temporal and spatial patterns in global use of N and P fertilizer on cropland
Source: Sci Rep. 2017 Jan 13;7:40366. doi: 10.1038/srep40366 (PMC5234009; doi:10.1038/srep40366)
Supplement: Supplementary Dataset 5 [file srep40366-s7.csv]

IMAGE_region	Name	1970	1971	1972	1973	1974	1975	1976	1977	1978	1979	1980	1981	1982	1983	1984	1985	1986	1987	1988	1989	1990	1991	1992	1993	1994	1995	1996	1997	1998	1999	2000	2001	2002	2003	2004	2005	2006	2007	2008	2009	2010
1	Canada	167813100.0	169134740.0	172440160.0	173222220.0	176842130.0	178849090.0	178677150.0	175597280.0	169260580.0	172199620.0	177933360.0	178619010.0	177446290.0	175151710.0	173569040.0	172319500.0	166656480.0	164358180.0	167790130.0	169779780.0	170006030.0	169714220.0	173467620.0	175562580.0	179720720.0	188134290.0	196075580.0	195293780.0	197720960.0	199322300.0	200939250.0	206657570.0	210643120.0	209254220.0	218018850.0	221213950.0	219431780.0	213143520.0	206568100.0	199989860.0	199335070.0
2	USA	1680773858.0	1736251852.0	1756032828.0	1775538196.0	1845033552.0	1854780580.0	1801441820.0	1768483430.0	1712675520.0	1679838040.0	1705595450.0	1759041900.0	1758654050.0	1738763570.0	1732383120.0	1693966480.0	1662483320.0	1649681790.0	1647092340.0	1630384910.0	1628711428.0	1787136610.0	1958546650.0	2129984280.0	2287868380.0	2442451350.0	2457700050.0	2426025730.0	2411518590.0	2409432210.0	2402803260.0	2390531320.0	2388230250.0	2370948700.0	2357682420.0	2376354740.0	2409432350.0	2417038410.0	2417967180.0	2365011064.0	2357884796.0
3	Mexico	275217746.0	272962804.0	284333900.0	289099392.0	304294454.0	322772360.0	342425074.0	359776436.0	370213734.0	385356896.0	406792792.0	418996824.0	425004218.0	438748236.0	442386042.0	435085164.0	440267856.0	437909074.0	417013480.0	425274608.0	408988298.0	419897492.0	428303732.0	434384780.0	433409248.0	454152758.0	460254946.0	461683366.0	439499688.0	445838044.0	464681132.0	484631174.0	482911990.0	484039320.0	496041250.0	505996480.0	517050916.0	523359500.0	530443546.0	536391024.0	543468440.0
4	Rest Central_America	292309492.0	281669620.0	280185836.0	277324770.0	276029916.0	286537152.0	292595104.0	297475104.0	301581722.0	298969838.0	291790982.0	282710132.0	282296312.0	289680186.0	297572200.0	292862216.0	286392824.0	285260168.0	287871196.0	298881724.0	305204394.0	310568358.0	332953672.0	327846390.0	330709300.0	312074870.0	312744286.0	314080564.0	320983178.0	323932944.0	332690932.0	335345170.0	381583656.0	384249788.0	387717084.0	409768986.0	421513220.0	431638958.0	430967016.0	437358758.0	441628688.0
5	Brazil	734451500.0	762775796.0	804023980.0	834107922.0	879174590.0	919902750.0	972978220.0	995227790.0	1003497300.0	1053221950.0	1115369600.0	1121401890.0	1149173480.0	1149577300.0	1189103600.0	1203017600.0	1245285570.0	1288558160.0	1310867410.0	1360991100.0	1401846020.0	1467987080.0	1529235990.0	1532246800.0	1583752500.0	1646785720.0	1515830220.0	1556374920.0	1587485960.0	1635574740.0	1710140120.0	1778383280.0	1847088360.0	1907580800.0	1983376360.0	2044303460.0	2083770100.0	2130225910.0	2209403910.0	2281187620.0	2345410430.0
6	Rest South America	627945910.0	663113650.0	681626330.0	706448240.0	730528480.0	762295370.0	786094970.0	808121160.0	805428270.0	832323470.0	874376180.0	898025330.0	905692030.0	919082960.0	928521220.0	938722040.0	963674890.0	983424750.0	1020027410.0	1019074060.0	1023137680.0	1048931330.0	1090087520.0	1117931730.0	1169327510.0	1186487790.0	1225617840.0	1245091860.0	1267643550.0	1271544680.0	1303257140.0	1335664770.0	1330512450.0	1372784330.0	1404948600.0	1436852400.0	1480884870.0	1500461830.0	1546120530.0	1556419570.0	1577959620.0
7	Northern_Africa	498383256.8	504104813.5	502826004.8	502897140.2	502339531.0	511223415.0	509990874.5	513429530.0	522976929.5	524743944.0	548850575.0	543738863.5	533969347.5	553742425.0	558945059.5	573516540.5	593507332.0	634987455.5	645086519.0	663364216.0	691447167.0	703983632.0	723845300.5	719369914.5	720665071.0	741042711.0	747167351.0	770596708.5	797974008.0	832037150.0	849626097.0	858623296.5	859013449.5	863291791.5	875297167.0	878933162.0	893069387.0	902492237.0	907277872.0	918195441.0	937518857.0
8	Western_Africa	362485308.0	374032220.0	373903326.0	357289714.0	355837116.0	371121064.0	388703016.0	406019464.0	421201356.0	434175260.0	458266870.0	474434570.0	489516480.0	498925280.0	482766360.0	504988320.0	532216250.0	553315660.0	574324690.0	604058720.0	633021340.0	642840190.0	658787000.0	682529030.0	695137230.0	708054940.0	741985840.0	760232890.0	791885840.0	812574370.0	832391060.0	861579760.0	888478480.0	928879900.0	960726620.0	989219120.0	1037639120.0	1094368590.0	1143828980.0	1200971520.0	1255707140.0
9	Eastern_Africa	384996890.0	392669820.0	396832160.0	405310300.0	408306170.0	419191160.0	419071550.0	433405100.0	454576720.0	465984810.0	465560200.0	480089090.0	494212100.0	509459160.0	509069220.0	524802040.0	534762080.0	528975390.0	547789510.0	569393680.0	579703560.0	577333210.0	594235480.0	578904240.0	605987680.0	616614180.0	630952800.0	654086660.0	670289810.0	689665680.0	689432280.0	714269150.0	744098210.0	781811900.0	803792090.0	831555510.0	855085660.0	954826310.0	1069099220.0	1128191400.0	1188184750.0
10	South_Africa	129047632.0	125503376.0	119813944.0	123021652.0	123436972.0	127354012.0	128363272.0	130684180.0	130073344.0	134334118.0	134058100.0	131017836.0	134630592.0	133840712.0	150702592.0	137208332.0	134505092.0	124253864.0	128423376.0	134333480.0	154680772.0	151688160.0	148441446.0	146304968.0	147052698.0	150390032.0	157023336.0	160950908.0	162799442.0	164388048.0	164288384.0	168228126.0	173411288.0	170180784.0	170211766.0	162416706.0	164648446.0	174302228.0	186236772.0	189993916.0	194631520.0
11	Western_Europe	2215432400.0	2204710100.0	2193350100.0	2254188500.0	2275593700.0	2245541600.0	2224263400.0	2229347600.0	2248405000.0	2261692200.0	2283431900.0	2310044700.0	2349883400.0	2342052600.0	2356681500.0	2355843800.0	2361119500.0	2320240100.0	2311159000.0	2293207000.0	2299393000.0	2231057900.0	2170061100.0	2145943600.0	2136238000.0	2122719100.0	2130029400.0	2126296600.0	2123624600.0	2130628500.0	2102076300.0	2079391700.0	2057205500.0	2025414700.0	2006115100.0	1984824100.0	1963488900.0	1952900100.0	1898121300.0	1858571100.0	1819924900.0
12	Central_Europe	722507520.0	767276505.69	793224179.88	818028596.19	855187227.69	865839817.25	846725801.81	869561254.06	892550398.06	899944070.19	899398437.06	892868679.31	907405984.94	895953272.94	925879293.12	926715052.94	912434659.62	917977136.44	917988227.31	916004230.31	898544095.06	873857871.5	795974096.38	707776072.25	667181223.44	643118302.6	625409751.3	610263180.9	587873622.0	572731120.2	534402959.4	513895291.5	516153609.1	547322476.0	532893326.1	527039629.6	531544126.6	529536260.0	504787459.8	483110427.4	478021316.2
13	Turkey	409554590.0	406418257.93	413845509.33	425206370.28	436112954.06	443607144.41	456634667.12	468775042.44	478123877.91	491762589.19	500904617.03	516271278.44	501389514.4	484822692.8	483394006.5	435445828.5	445891545.8	447872016.2	443245531.5	441850833.0	424012286.5	423829691.8	438801768.2	437415475.0	439387852.5	427914442.2	404765917.8	405495561.0	397930673.2	424928845.8	424461752.8	414717329.0	372634297.5	390461561.5	370682314.8	379954171.8	394041351.0	407693197.0	372505860.2	356030330.2	346174815.9
14	Ukraine_region	599947010.0	647759230.0	704945540.0	722832060.0	777264640.0	830114820.0	796870859.071	811628043.69	872226897.508	907550881.76	927947992.855	921627148.62	926877985.75	945155957.88	970100864.69	970668575.5	962430777.5	975248927.0	927113160.94	940193615.0	924106116.94	868549833.5	795173295.41	699363759.77	656151457.938	598808555.339	554260480.0	505176350.0	449323010.0	431959740.0	412819580.0	369778690.0	375934780.0	374376420.0	337213570.0	321492160.0	322949280.0	323735870.0	303282140.0	296463070.0	306710370.0
15	Central_Asia	456964200.0	484235212.0	496518672.0	499740148.0	515262640.0	529006608.0	514936122.0	518429010.0	535673782.0	547248410.0	555924036.0	552272970.0	554317764.0	559339182.0	567229260.0	561858386.0	556223530.0	558070750.0	551533902.0	551527412.0	543581754.0	537154974.0	526950418.0	527362842.0	518741298.0	455913331.0	413874104.0	365154322.0	357065238.0	368714160.0	384874682.0	398907824.0	416876908.0	442423202.0	463411536.0	490846096.0	515515450.0	531367426.0	555607842.0	585986888.0	610515082.0
16	Russia+	1152632700.0	1229541904.75	1268266201.18	1266092208.75	1305936801.15	1341051300.0	1288994610.25	1313543900.0	1371743900.0	1404646503.48	1420008800.0	1427465601.17	1440411815.82	1466822400.0	1492131211.88	1497246001.19	1495507300.0	1506753301.2	1476683500.0	1489000301.21	1479637501.22	1450210700.0	1392664300.0	1299758200.0	1229321600.0	1101388404.48	1006558404.47	900641860.0	832499580.0	788747580.0	785805180.556	757638270.0	755854910.0	754705543.276	722818620.0	677617732.765	667925631.107	686758140.554	687314370.0	684424190.0	693283330.0
17	Middle_East	454391846.0	456834810.0	458494900.0	464984892.0	481373548.0	489967560.0	502963138.0	524842198.0	550766974.0	564875444.0	579927172.0	594651644.0	609172722.0	618315568.0	630137344.0	635553802.0	667977996.0	661843230.0	663725972.0	706638208.0	704232124.0	650344562.0	666109048.0	683365966.0	696280014.0	702271954.0	727926574.0	755311894.0	787052082.0	789757918.0	794924124.0	790369818.0	819605424.0	837085160.0	920515636.0	954349820.0	983948678.0	1003743692.0	976940282.0	1065521752.0	1064114504.0
18	India+	2264974100.0	2347629840.94	2420452403.0	2486806039.0	2572527757.8	2650564566.0	2701648155.0	2746972080.0	2840536056.0	2945232811.5	3043165992.5	3140010888.5	3259800918.5	3337238263.0	3388714275.0	3428161663.5	3493313425.5	3555017207.0	3604258176.0	3652090055.0	3700985389.0	3762876984.0	3836636446.0	3877058217.0	3920859472.0	3964156558.0	4003248704.0	4023852325.0	4030793903.5	4038141986.5	4044265494.5	4062273200.0	4077951989.0	4103080654.0	4217304693.0	4337314512.0	4479189072.0	4641699194.0	4648713107.0	4656948784.0	4667338551.0
19	Korea	81000736.0	74038266.0107	74080315.922	77396943.793	83334071.398	82638524.195	76593506.703	78495286.178	84768357.223	94452997.0176	85496020.8179	87185741.469	102619624.17	130489095.94	141572369.16	155367694.5	154541023.34	149336847.25	142326066.09	136683271.08	137253688.211	151251182.09	158896530.0	169046960.2	179128520.2	185624071.2	181249142.0	173667731.5	172246313.5	170681500.62	168490815.852	167529833.5	168119118.781	168507891.57	170080628.764	173136135.031	186841625.531	196087817.117	201639977.461	222920557.898	241600405.055
20	China+	2163606868.0	2355689292.0	2618451912.0	2711054836.0	2684682716.0	2707801732.0	2846343348.0	2872851344.0	2895744800.0	2970791908.0	3113075208.0	3103596032.0	3082557284.0	3200343220.0	3246436460.0	3382301368.0	3647627120.0	3823866572.0	3839193984.0	4014887084.0	4131507292.0	4417932328.0	4697635276.0	5012404708.0	5391484870.0	5736907880.0	5883029330.0	6041806200.0	5744442160.0	5963376190.0	6152076540.0	6258174480.0	6421453700.0	6435105990.0	6633707050.0	6868457440.0	6854361330.0	7008017520.0	7247090860.0	7481305000.0	7753571790.0
21	South_East_Asia	452977497.9	469695358.4	501210273.2	554931337.69	547877287.0	522447746.25	502251732.19	532262434.94	584066189.31	586885364.59	619075706.81	654414717.69	682418015.25	706904708.69	717678429.12	724377446.56	732234321.12	742877700.2	755276682.2	753009040.6	754285346.6	776960967.9	821737933.1	855130413.8	880492372.9	907911451.5	929731659.5	960730865.4	956500949.1	951491330.6	987748693.1	1031968808.4	1076655327.2	1124505332.5	1148583272.2	1174981393.8	1202640422.2	1251460455.8	1280431845.8	1330909483.8	1357601927.8
22	Indonesia	102853829.38	109793098.523	111995895.879	104086806.859	112441109.43	108350619.363	111500360.75	113813499.77	116136088.42	119883818.44	130027036.64	146093306.7	156342861.09	183821387.81	226755923.34	245715656.0	274961232.44	295791412.06	309256105.44	334958490.69	371044041.56	409015826.31	443065461.81	467113415.06	518550857.4	542643774.8	576887013.5	537848731.5	411365089.5	393773294.6	467123413.2	505446701.1	609785658.0	598456747.0	576938289.2	590612483.1	594963760.2	635620400.2	630379453.0	688564250.2	685654510.8
23	Japan	301926240.0	317768960.0	316386500.0	324557220.0	337141410.0	334634370.0	336100480.0	355969090.0	376101180.0	395173150.0	402218370.0	416695230.0	431299740.0	446795550.0	462363460.0	472916930.0	483610460.0	486180830.0	489571390.0	493658370.0	496753380.0	497848860.0	502551490.0	503900670.0	496237790.0	484345250.0	476038660.0	471716860.0	469094720.0	464006050.0	459728930.0	452998240.0	450561410.0	447129700.0	440815330.0	427881340.0	433640830.0	437117730.0	436630780.0	438134080.0	434761090.0
24	Oceania	409342440.0	387490900.0	438306550.0	392230590.0	405421340.0	404503750.0	410503890.0	418458810.0	433634060.0	428929530.0	487632760.0	497243810.0	509497220.0	509545870.0	527555130.0	547708550.0	565017300.0	550466340.0	568749180.0	557153500.0	567604330.0	546030460.0	511310500.0	486914420.0	508591950.0	509831860.0	497568390.0	502646530.0	483529490.0	489102400.0	471997230.0	514402830.0	572715280.0	617493112.0	665069836.0	715542280.0	716731428.0	703216344.0	664640914.0	660825898.0	649865446.0
25	Rest_Southern_Asia	892491980.0	902002770.0	877113598.0	900069496.0	939794514.0	984561236.0	1019076692.0	1040711000.0	1108073312.0	1146585522.0	992199720.0	1015983824.0	1034268082.0	1045824172.0	1070468936.0	1091028364.0	1121406644.0	1161339664.0	1200973260.0	1230915002.0	1264182992.0	1290158168.0	1327182020.0	1369133296.0	1425529922.0	1485928260.0	1490012676.0	1539506544.0	1536585490.0	1578798224.0	1584146862.0	1601401024.0	1677179522.0	1733276048.0	1788464830.0	1843661412.0	1942303336.0	2007077688.0	2091649382.0	2170318020.0	2253966278.0
26	Rest_Southern_Africa	140399796.0	143899544.0	147414312.0	151264930.0	156147110.0	157834102.0	160793708.0	164839968.0	161136772.0	161458418.0	164585206.0	163831100.0	164764884.0	161345240.0	157278390.0	161200020.0	166100942.0	170369700.0	174210766.0	178804466.0	184808212.0	182525522.0	183431632.0	174413840.0	174471808.0	199663334.0	198114416.0	204495750.0	212962060.0	227187490.0	237607820.0	235200410.0	236094640.0	240601110.0	244818370.0	257924456.0	265025560.0	285715410.0	297784340.0	308614300.0	321186130.0
27	World	17974428100.0	18587001700.0	19206074900.0	19597728000.0	20087922400.0	20452494200.0	20616541500.0	20948717800.0	21441171200.0	21908264900.0	22383613100.0	22728330200.0	23063620800.0	23441740000.0	23829393700.0	24068593300.0	24600146400.0	24973977200.0	25121552800.0	25566115700.0	25878678200.0	26349685900.0	26906083900.0	27261165700.0	27992278200.0	28515336400.0	28544057800.0	28669028700.0	28200690000.0	28568333300.0	28962805100.0	29288009100.0	29910753800.0	30312966000.0	30897246000.0	31582248000.0	32137639800.0	32943601900.0	33445433100.0	34102359200.0	34726022000.0
