# Supplementary material for: Lessons from temporal and spatial patterns in global use of N and P fertilizer on cropland
Source: Sci Rep. 2017 Jan 13;7:40366. doi: 10.1038/srep40366 (PMC5234009; doi:10.1038/srep40366)
Supplement: Supplementary Dataset 6 [file srep40366-s8.csv]

IMAGE_region	Name	1970	1971	1972	1973	1974	1975	1976	1977	1978	1979	1980	1981	1982	1983	1984	1985	1986	1987	1988	1989	1990	1991	1992	1993	1994	1995	1996	1997	1998	1999	2000	2001	2002	2003	2004	2005	2006	2007	2008	2009	2010
1	Canada	114955967.299	114800917.377	114880307.636	115394739.927	114609881.862	114185718.038	122861923.87	133638456.688	142974556.887	151258930.329	161716837.22	162538042.096	164872060.928	168478424.369	170432168.817	169225946.394	170351344.646	174055473.12	175986336.555	179316374.796	181113799.069	187643617.592	195066648.189	202672751.643	209589254.04	217719030.422	218384183.636	217427015.072	216177372.249	216332206.972	213186181.777	213133573.277	216703762.335	218276928.697	219375552.366	225519744.786	221446987.256	236885736.787	236817070.252	240074509.023	245309905.739
2	USA	708766187.39	703381328.19	706564661.622	712794355.007	711854034.583	744903941.625	753603064.935	731003986.315	762935369.214	762124088.647	792032901.129	781612520.033	748610837.377	817218634.382	812986794.983	821576086.26	842502724.638	844886249.583	846451598.538	859933080.748	866656525.556	883443122.761	852274726.656	920666955.085	865015193.542	910870139.742	889872717.321	884382823.756	880212899.762	871480894.107	850327254.94	847155668.852	851951225.218	863025928.734	861025239.903	861166629.444	870315922.594	843046321.191	829247162.771	814624972.739	810805217.098
3	Mexico	182762020.86	184723362.413	189229493.801	194618925.731	198011074.38	206545095.813	212034418.114	212634104.112	212496724.353	219177202.029	223437802.158	235582170.52	240432365.933	235082558.635	240660449.452	243087600.477	253703718.86	261953022.843	260024586.866	270691993.373	279107861.94	271483077.269	275213145.678	275104766.02	275812537.166	270142684.8	278413037.787	279151354.182	284444576.201	284632100.183	291782643.6	295127748.612	285724753.083	271219410.167	272626548.185	289054922.959	275760095.087	276028736.415	261321690.274	264087353.568	278477202.979
4	Rest Central_America	110852554.981	111541318.036	114864047.071	118551436.405	119274574.42	119761926.833	124198544.615	128622779.719	130398875.144	130397209.132	131247265.816	134533665.58	132671212.315	134659233.357	136569261.606	138267026.233	140781401.997	142449028.614	142899354.385	145145054.941	142547902.193	146415665.935	148288206.456	148659768.742	147586652.69	155788982.39	157269843.857	163547468.723	162522030.07	162794210.073	164712420.77	163068915.567	158119326.354	161523609.976	166334473.398	172259550.505	171737427.078	168713458.32	161149902.018	161750378.6	161967537.576
5	Brazil	181607332.626	190375330.496	205564864.318	214467037.169	228351105.939	241701371.337	254821804.534	268373388.785	272167846.304	283530594.694	300354061.323	293148303.074	291915230.065	289309161.388	303313155.914	303903583.452	315204699.799	320572700.509	327148732.603	335550277.371	338326814.21	343425969.328	353797598.171	377257395.424	394566217.421	400737224.921	402987819.664	416813376.094	431023697.456	443251749.462	453870581.046	466716480.619	492177237.502	531015494.562	537420419.621	535453063.827	548537313.469	587853077.509	577682191.892	612660535.364	643663546.1
6	Rest South America	325544485.745	333544418.209	345385879.735	351141428.611	360065808.413	361940154.395	367758495.247	368228730.299	365585449.699	365811032.124	365682823.836	367788639.943	367126912.981	369365883.043	376854081.694	383405570.871	400166045.833	410428905.026	416303114.67	416673753.991	417638939.451	410974324.304	403548431.248	403630141.25	402623116.109	400800375.883	407361424.621	416247106.039	421519519.043	423015246.386	435829447.345	450785457.2	453757015.344	468732568.537	480041222.222	487612062.379	514278512.477	540940985.318	554129464.268	583416512.106	602678416.324
7	Northern_Africa	93819653.3067	99375186.1414	103336544.839	106553397.981	109676148.85	113741864.3	114519971.687	113400749.843	115006681.046	114946083.138	116635145.724	116066112.837	116373739.035	118673082.987	120913508.074	124535544.501	129479909.329	129391021.876	130295095.717	130695419.439	133537393.867	131731126.311	130218971.75	131598461.846	130214385.004	128896695.406	130095639.877	132739147.368	135789010.396	137168703.324	137128214.834	138706117.695	142685390.696	145892201.08	151867716.581	152086217.111	151843735.492	146311195.011	149416758.985	146037002.795	146746508.63
8	Western_Africa	145690007.659	147065257.615	148413175.857	149586074.771	151514447.322	153260305.186	155292715.616	157553953.296	159387613.67	161768385.914	164395431.856	166654236.626	168882626.129	171465315.825	173798855.763	176141811.099	176111798.559	176338984.258	177645518.358	178655806.919	179711558.132	182906495.773	186669457.054	190796211.883	194013086.09	196047614.565	198950431.94	201834134.625	204168063.05	207598846.038	209123606.527	215850463.25	221531261.734	227969328.594	236470321.339	242640771.881	246762286.734	248019443.222	252321140.557	255348572.578	261328785.034
9	Eastern_Africa	198131718.726	200695657.956	203126761.941	206009845.383	207948505.819	210944475.817	211532671.575	212171497.72	213432529.409	214791430.27	215978268.293	216927243.159	217154034.222	218005360.775	217468545.393	218414673.902	221325280.96	222799057.173	225694403.681	227943558.756	230541436.74	233341083.643	237321951.19	238085385.096	242646469.378	246755276.35	253050445.988	252435778.284	256271537.453	258909482.721	260977925.564	268324865.712	276685333.623	281024141.51	291273173.358	299436705.212	303142332.628	311308599.936	318268385.472	323285481.145	331780861.739
10	South_Africa	46282217.7346	47436063.093	49499227.6015	48792734.9951	48499299.4102	51237711.2723	52410430.8137	53352699.1168	54801156.9024	56044661.7085	58751574.4547	60485319.8182	59633751.6407	56434985.8573	58286623.2551	57237541.4891	56917308.9797	54962162.0133	57339849.2145	56753534.1865	57830141.3835	57324527.3699	59345090.6788	60355650.6163	59281396.3088	60919851.0356	60911669.5165	61123321.6948	61149083.796	60602697.216	60461450.7865	60852810.0196	68238699.8754	62992284.2103	64463339.8753	61716629.6005	65647699.92	65869524.5347	64544632.829	66180795.881	64342084.9276
11	Western_Europe	694062647.672	706611236.193	713113060.049	718171871.996	712901457.979	714781077.927	718678325.147	767590017.889	792810575.832	805848503.947	800294887.954	795970996.502	801054576.492	802419128.277	821887827.128	828300369.478	836813380.847	842273318.553	841539077.463	835136366.114	822558623.248	811888087.47	786433945.912	780445102.584	787080530.528	775999277.279	802482389.867	793498126.572	796762618.342	796294995.263	774944977.684	763226170.513	757237227.202	772290224.815	760390987.934	739112887.18	726632779.973	726982236.164	692453115.724	667976222.516	679482373.325
12	Central_Europe	337729081.82	345001246.482	351549165.605	356296902.378	363694388.565	381307452.988	375523582.003	377512874.741	392801600.931	392879830.128	387514619.447	399975695.096	404925387.457	406476895.016	410132085.019	414696684.932	404703705.889	401162642.2	409762101.957	404001763.896	380816465.825	325551555.219	312337745.098	308001292.65	305642454.852	299894744.306	308178128.365	304906764.749	300981408.864	292077165.839	296641134.919	297017654.265	295345099.324	293739181.507	294073756.667	289138046.203	290729454.812	301344709.403	302121690.498	307781165.749	314185244.272
13	Turkey	166477968.677	169907536.853	176103470.079	181661860.99	173465650.843	187639604.058	198704476.209	204828114.502	215757613.858	206949312.739	216454346.372	218438654.053	223175876.421	234064123.165	230657246.601	228946708.252	235087928.768	252080559.062	248911837.887	255558505.271	259766641.909	250957596.703	256686780.852	262586019.802	238590643.824	239308307.099	242761656.434	243351130.751	255969272.82	263606588.363	254390665.64	240459672.65	243239733.736	256224480.729	257798607.533	260484017.974	261853305.921	259389263.81	241262028.802	263624663.274	256386672.177
14	Ukraine_region	192306634.298	196092186.524	199147247.881	203012610.084	206222277.477	210539778.312	209732004.148	211911762.652	214000188.657	213463507.027	218577338.988	219753862.936	224664666.918	233632456.569	234420985.726	238882400.144	241512205.641	242968058.217	240154815.948	229628016.003	221225166.891	211818211.835	193468372.949	179039812.622	174270040.919	168114587.429	161301394.822	158067549.841	155729435.975	152600768.647	152106718.142	153488878.327	154978806.681	153075361.356	153123268.936	154592781.667	160746241.071	166402517.086	173586028.581	174528852.09	181427521.475
15	Central_Asia	189871655.634	194584468.265	198138928.147	202368865.933	206286585.559	211379700.968	211437287.174	213710134.289	215594103.099	215724399.12	220817876.5	220785540.086	223568932.377	229354518.116	228982314.112	231606824.015	237186152.909	241971702.94	243814187.192	238395321.826	235011289.618	227399849.755	212112007.28	202627626.981	197665051.203	193550527.387	179554482.702	185442064.882	172283700.796	160858417.384	150083456.955	150184118.834	152763392.762	130006134.52	132802614.063	134379059.688	157375590.182	157711366.218	158368386.798	160690946.97	161050468.389
16	Russia+	487281299.217	492975062.874	496400520.268	501427165.355	505328683.985	511552861.406	510384744.664	515045765.478	518465326.946	517889113.958	527470838.651	527691503.459	533659867.55	546432400.229	545395103.348	550842877.085	559948418.884	566692971.132	567770957.776	553795971.401	544340795.16	525082842.784	489476957.361	467256426.759	433798813.738	425387188.397	437231732.112	449032739.008	459012540.73	474894438.557	488916410.705	478764860.506	465560613.429	450267758.293	439119033.942	427790256.237	457511667.494	487912853.056	520233578.416	549712823.463	576645301.455
17	Middle_East	142491566.035	151638502.115	157548449.836	169074837.467	172606973.7	178009872.258	179004635.809	183176809.757	179766158.081	189818569.22	190215194.303	200890911.588	213357356.272	227087953.982	224722782.623	226715556.431	235377670.613	241271369.698	239325476.329	261953645.392	249476806.753	256308813.148	268696952.338	252861390.647	255852978.046	257624854.633	261840871.735	274250750.965	276953663.415	275587658.543	275773618.309	278534259.989	282679924.441	279450440.931	297277466.631	291817646.86	313471878.603	304026574.373	310228416.262	288046757.167	262710084.951
18	India+	371391890.938	386846546.576	393894214.183	404872521.922	415212599.882	444617995.591	441481484.841	451811268.841	462263327.37	464913302.739	470628307.896	480572233.653	484756530.331	498431205.159	512927095.828	521240941.03	533125868.955	519844118.835	546380662.833	545624634.983	552539973.155	565571408.044	578589196.227	590966280.216	605508594.508	618423874.652	646426672.27	675522318.815	703568748.89	724491320.211	727006634.62	731698371.431	713395056.12	727239555.667	739504441.005	759837842.904	776664351.222	786432036.337	792266255.394	802170323.104	821478086.765
19	Korea	58580029.7561	58928318.0458	61503266.2849	65717662.4154	69328501.1744	71998133.184	75355553.575	83108963.1245	96338475.9567	98782707.2475	101915123.971	99768124.5928	91160782.8305	95151464.5362	96152301.0667	97010338.0103	96857931.7391	97652003.519	100136325.657	103555225.052	104484343.968	102862236.53	102948582.452	101473720.383	82164404.3385	70158800.9087	67700358.0349	74292838.8527	69432474.949	69146568.0936	68572211.9974	68186189.4073	67300817.1266	56435334.1035	60104347.7028	62821644.8867	56225528.9712	58910874.2662	55092920.2781	52259808.9922	52154104.4765
20	China+	636047704.083	649242138.142	690633645.691	722684128.765	707684454.306	760936194.468	765141346.83	872791769.378	975074914.865	1037995205.68	1118085793.08	1201317333.53	1349131765.32	1494860871.72	1663947716.64	1699957277.75	1738457860.03	1952816893.38	2078777301.94	2144007753.72	2192818394.11	2272053502.32	2317214488.95	2252009607.48	2332217119.62	2593360474.73	2692284698.73	2648333401.9	2658194582.46	2785579992.92	2790198254.66	2840032946.71	2988519437.75	3238291400.75	3113236218.5	3181743530.25	3356981316.93	3514829177.1	3993986655.94	4399562600.43	4109063269.2
21	South_East_Asia	129095681.224	133986373.436	140415787.814	149388311.745	153005273.661	156778268.723	164955338.192	173753441.797	181599769.585	187496130.05	194165181.15	202718804.505	213017057.736	225496178.011	230584778.175	240126235.699	253221082.391	262751950.595	274505299.344	283681083.801	292456640.157	293232647.632	301292489.489	311441995.558	324028400.297	325754544.077	340142546.775	348625801.949	356138767.969	363442246.313	368218070.666	364166485.752	372296850.505	393209406.692	414946109.52	399130437.637	390680972.796	405901413.664	404130172.187	429916294.646	430635348.3
22	Indonesia	227061420.257	228391698.186	236541531.789	237627549.206	239160199.104	240115182.808	242822724.534	250889500.401	257913895.607	264048847.258	278094029.177	293723022.054	305238365.282	313168046.935	335075919.614	344884193.831	360653958.586	375740500.716	392113880.309	397894326.201	416875248.61	413733462.064	421773363.302	412550180.79	416736711.621	425174748.984	442985417.952	425724253.999	443805130.523	437469056.902	447145789.838	457244776.992	484957019.537	489186667.157	507869890.159	523616653.474	527213229.301	534526445.475	547703613.77	566584987.482	560371509.296
23	Japan	99830275.4177	99218266.4743	101712381.612	106211934.972	99586380.4352	97115358.2903	99329798.6753	101392367.263	102702787.167	106320293.863	97886464.0534	99308110.899	101398556.166	102160053.832	102325399.727	101331205.759	103177696.112	102621830.911	101873813.962	102728743.275	101887914.66	100406792.827	101058991.455	102457665.991	102367869.714	99560178.6358	96956350.7143	94541029.3007	91968610.3356	90717048.1281	89774214.1825	88930001.3071	87329050.6007	90613457.5626	90888877.7049	89526548.4787	88217015.4338	87539034.936	84933120.3691	82904491.3465	83207838.8754
24	Oceania	104543104.931	110322316.041	123541890.192	128390786.914	137099781.832	144099647.621	147997399.838	153404272.062	157935460.956	162199153.415	170626757.865	174282667.165	178755647.744	183133772.075	189049785.794	194297541.422	198773467.355	202698543.086	207420639.24	211034197.83	217236406.15	211909162.698	207018722.718	203710070.535	203473453.588	203092212.536	209241953.977	214486957.732	220646985.568	228566147.914	230349780.025	240119719.826	249196831.12	256196359.561	266980465.876	275031101.261	269131843.559	265586728.004	259746190.936	256789664.256	256058574.575
25	Rest_Southern_Asia	67170379.3113	72677408.1819	77682491.4963	81853974.8731	86335894.1953	91759797.9267	93914568.6407	95884198.9661	98968179.4428	100702253.75	101849145.508	101709560.548	103955208.671	104321602.932	105622326.311	108042452.226	111503260.642	111741773.029	112994790.276	116000037.569	116101463.161	116956090.221	119922529.519	121285111.448	124122402.356	128498895.53	138636188.298	149768175.716	160073576.451	170897699.767	180083614.936	180781364.163	184196950.7	181454293.17	184458902.166	189048561.6	191095285.369	187793617.437	193310706.859	201696737.925	199555880.592
26	Rest_Southern_Africa	60692593.1434	62074077.9485	61581199.9705	62194767.8768	62278420.5131	62539459.7175	63691782.4369	64880208.312	66339503.0313	67890540.5988	70996166.9911	70728819.637	70308192.0126	69384948.6594	68706146.6605	69619753.7511	70349995.5425	71818685.4877	72745450.4205	73660710.9491	74651761.6555	75805648.0633	76166021.6023	77088986.8544	75729897.9264	77095158.7195	79048557.3121	80471581.1053	80871283.1229	82307856.5953	83597637.036	83682326.9665	89950541.204	88479716.554	89880064.4765	90597442.6188	93160648.4284	94246060.8322	96024503.228	96781319.0405	99956239.5937
27	World	6073046078.74	6191436221.86	6360372215.32	6508865728.87	6560002404.21	6783392950.86	6867189093.72	7100671815.35	7357518684.02	7492771288.72	7695824183.72	7842972093.99	8029801540.2	8344268259.83	8611873259.33	8732296744.49	8923294818.5	9223943526.37	9438015209.12	9558015157.8	9609260307.57	9610226917.6	9586941374.58	9574628778.9	9580597674.82	9889676250.81	10104070614.3	10146017012.0	10255670590.7	10434324105.9	10455202917.5	10536239898.4	10756521358.0	11087831669.4	11083353059.7	11195614756.6	11487163422.8	11764511986.4	12230345783.4	12768493772.2	12591468583.9
