# Supplementary material for: Lessons from temporal and spatial patterns in global use of N and P fertilizer on cropland
Source: Sci Rep. 2017 Jan 13;7:40366. doi: 10.1038/srep40366 (PMC5234009; doi:10.1038/srep40366)
Supplement: Supplementary Dataset 7 [file srep40366-s9.csv]

IMAGE_region	Name	1970	1971	1972	1973	1974	1975	1976	1977	1978	1979	1980	1981	1982	1983	1984	1985	1986	1987	1988	1989	1990	1991	1992	1993	1994	1995	1996	1997	1998	1999	2000	2001	2002	2003	2004	2005	2006	2007	2008	2009	2010
1	Canada	809891340.0	778111402.0	829694036.0	769744642.0	798441736.0	840099636.0	925233388.0	984191568.0	966854798.0	980870010.0	1006185968.0	1098465136.0	1132334632.0	1113214196.0	1109778444.0	1122616328.0	1187729468.0	1132883744.0	1067217008.0	1097012554.0	1216212140.0	1246369730.0	1264172560.0	1285877590.0	1347125930.0	1400802350.0	1424571570.0	1469440620.0	1518057280.0	1557099180.0	1466978690.0	1263841840.0	1241056160.0	1333736640.0	1553106960.0	1597208620.0	1626704120.0	1622345320.0	1627972750.0	1649274350.0	1681539610.0
2	USA	6469734396.0	6592954600.0	7159010596.0	6989608596.0	7331480012.0	7246723800.0	7835687800.0	8207505100.0	9056286700.0	8996823492.0	9461453184.0	9525831200.0	9079918500.0	9158818300.0	8946364892.0	11108231808.0	11196223700.0	9905294192.0	9830262392.0	9721592116.0	10333867392.0	11239607192.0	10332565600.0	11746699910.0	10616724100.0	11766939500.0	11418334990.0	12172730690.0	12380186510.0	12586622010.0	12476494990.0	12286956010.0	12342734400.0	12602829990.0	13141464780.0	13396609190.0	13645402020.0	13359909020.0	13465944030.0	13439300430.0	12864746620.0
3	Mexico	505463522.0	520238555.5	537783618.0	554299584.0	579678027.5	591294992.0	572557779.5	603833259.5	633175890.0	668146310.0	686371772.0	724638892.0	759071960.0	721362995.5	787253460.0	772910992.0	803717616.0	763447116.0	733848290.0	767452247.5	772110029.5	816483153.5	788542728.0	814842656.0	824227698.0	849870091.5	853882788.0	874841906.0	851476874.0	861607498.0	911829028.0	962254676.0	987172060.0	998322736.0	1014446016.0	1046840626.0	1039427626.0	1043166696.5	1033658657.2	1041464733.5	1046797585.5
4	Rest Central_America	551852496.0	474983253.0	461476581.0	470290758.0	480411322.0	453469346.0	461766718.0	509705694.0	535206880.0	561025020.0	513066960.0	531357228.0	545577098.0	528096148.0	589307674.0	555054176.0	525618600.0	541202274.0	563922466.0	573507034.0	591351076.0	613936280.0	547263628.0	467817968.0	472296626.0	454774424.0	496040550.0	493414578.0	467920722.0	472271698.0	491906304.0	502638572.0	498557154.0	482480396.0	531755440.0	479990382.0	481472038.0	496738020.0	487971124.0	494613734.0	498294456.0
5	Brazil	1011035172.0	1086688512.0	1187028760.0	1317056310.0	1464661262.0	1583886690.0	1723706010.0	1789048600.0	1762145680.0	1868538280.0	2080729590.0	2204553840.0	2219024900.0	2326086570.0	2554521390.0	2692468390.0	2643405390.0	2808142890.0	3042892590.0	3020814200.0	2976945810.0	2906321890.0	2987527600.0	3134261500.0	3458056390.0	3529805990.0	3579776200.0	3657481200.0	3869613300.0	3976630310.0	4203489800.0	4587957190.0	5069287010.0	5454685100.0	5816053300.0	5815494000.0	6101259900.0	6452528110.0	6725299330.0	6933028330.0	7257270120.0
6	Rest South America	1316059592.0	1354319412.0	1369908032.0	1398619840.0	1444348456.0	1462975328.0	1471150704.0	1588879644.0	1628147516.0	1690669300.0	1746303662.0	1831240308.0	1831943548.0	1895258832.0	1984119780.0	2811543514.0	2763684478.0	2797881862.0	2734703470.0	2600896330.0	2616828854.0	2885419416.0	2954757528.0	3018659072.0	3107820528.0	3059854250.0	3181017200.0	3421417330.0	3665127480.0	3870079720.0	3985728290.0	4280434680.0	4552700060.0	4738517060.0	4993228980.0	5195858730.0	5337080510.0	5428378000.0	5537510650.0	5700091260.0	5790624340.0
7	Northern_Africa	605097460.0	627080800.0	635856640.0	652158542.0	639003212.0	639689260.0	630295380.0	663956356.0	672019398.0	694282812.0	645208950.0	684597816.0	667159024.0	693650828.0	749027824.0	782966628.0	804765248.0	813681186.0	827160516.0	852346982.0	948320020.0	934106386.0	946091480.0	854130692.0	853502312.0	1044088212.0	925176622.0	1089770030.0	969728314.0	999232308.0	1008022434.0	979849912.0	1094552198.0	1139382084.0	1226315812.0	1266415120.0	1269401556.0	1358377952.0	1366098096.0	1327322312.0	1405083916.0
8	Western_Africa	926604024.0	902732962.0	874520812.0	891269854.0	969417928.0	956944716.0	914308794.0	878999594.0	888797994.0	888178566.0	897399280.0	933747536.0	928926646.0	931087712.0	971898006.0	1058695270.0	1124942528.0	1177495910.0	1239926852.0	1298156884.0	1351617258.0	1425152316.0	1478471810.0	1526668214.0	1591894554.0	1633802584.0	1684018916.0	1740215316.0	1792921806.0	1856955622.0	1866269022.0	1886334104.0	1951279688.0	2022162532.0	2134943360.0	2237904820.0	2312154850.0	2354672540.0	2462412780.0	2540750240.0	2681414430.0
9	Eastern_Africa	478201294.0	492907722.0	501716012.0	510159976.0	525775694.0	530082146.0	536805192.0	553138452.0	538985028.0	521778534.0	527766844.0	546894312.0	553056000.0	531169064.0	543743136.0	553463840.0	568964674.0	605646084.0	607886692.0	609780512.0	610971720.0	648734296.0	647480810.0	639392928.0	647118714.0	692135388.0	713262982.0	735326278.0	728557922.0	729508632.0	764542760.0	801912646.0	849553602.0	846605838.0	903187700.0	929713340.0	954030980.0	974350876.0	993961290.0	1030324502.0	1063465014.0
10	South_Africa	247920510.0	289861800.0	290569685.996	298870763.996	291404359.996	312467867.996	317050019.996	330257141.996	341797829.996	358279133.996	377190837.996	379028657.996	350293861.996	289298527.996	317284908.996	325051813.996	337507581.996	350930993.996	372342393.996	350805235.996	353793687.996	305802908.996	312533379.996	292576353.996	323312847.996	350179643.996	338727193.996	364037101.996	357197195.996	352997893.996	361927705.996	383579739.996	357945869.996	358210683.996	367756449.996	366757175.996	382621870.406	380815674.816	363231667.219	369500461.633	377181858.039
11	Western_Europe	4040261794.0	4119862708.0	4328522524.0	4473466584.0	4404989160.0	4350527016.0	4214478104.0	4994613816.0	5022302392.0	5403719480.0	5303534716.0	5650834852.0	5492943300.0	5828073204.0	5966778230.0	6615756578.0	6547444878.0	6504908740.0	6643830800.0	6537110010.0	6766623460.0	6509382132.0	6561365680.0	6395586940.0	6289595080.0	6419758098.0	6559440850.0	6916962360.0	6932356260.0	7178716140.0	6969170658.0	7008721188.0	6763613060.0	6895229480.0	6938800180.0	7183086420.0	7069564200.0	7203355444.0	6980982278.0	7088013786.0	7156007790.0
12	Central_Europe	1912550275.8	1951146460.0	2132068004.0	2189101224.0	2184648588.0	2250607228.5	2241758548.0	2348741127.0	2291238271.5	2326685083.2	2207099415.5	2357329188.0	2384709580.0	2478764952.0	2514606064.0	2912830476.0	2778460607.8	2807795180.0	2816277620.0	2592980070.0	2556481964.6	2316391042.8	2282899305.4	2236899426.19	2290747728.0	2375112930.34	2543074779.34	2426569285.44	2480814464.36	2319726516.18	2312146044.82	2247247385.41	2257797741.91	2455129327.12	2420574476.56	2602637968.75	2599472266.94	2629537353.19	2514997876.19	2586152897.94	2615327753.38
13	Turkey	457770512.0	488338232.0	485495854.0	466017587.8	483750595.8	550686346.0	600833224.0	626978130.0	628122333.8	654765027.8	646643704.2	691181592.0	685858362.0	711330468.2	714359702.0	795026466.0	823388716.0	893716262.0	847810056.0	857258375.8	855381060.0	906086465.8	901109390.0	875834450.0	864410132.0	876358038.0	888974373.8	939372692.0	934968961.8	962388552.0	912540442.0	941354632.0	928267230.0	972051250.0	1002595596.0	1054577733.5	1051560327.5	1068550122.5	1086516106.5	1084884194.0	1122819789.5
14	Ukraine_region	1153497140.0	1139205670.0	1201322220.0	1262535359.9	1198844380.0	1166221159.9	1208363320.0	1344754800.0	1270380110.0	1221787989.9	1103581352.0	1095318576.0	1132187740.0	1187151259.9	1217926710.0	1223953360.0	1268678780.0	1291164800.0	1314249199.9	1349573150.0	1282322070.0	1233321299.9	1514912740.0	1516797829.9	1485629220.0	1258109411.9	1219842172.0	1111921915.94	1060468848.0	957745512.0	1054593660.0	1145137855.9	1100529092.0	1205134007.9	1195383908.0	1328946804.0	1359260109.5	1335704691.0	1269648904.5	1265924154.1	1289801615.6
15	Central_Asia	615062062.0	628156910.0	664456846.0	681036393.5	648780689.5	641182135.5	651072691.0	759145822.0	723929119.0	724162198.8	643327345.8	643274166.0	629999663.5	628055841.5	629624663.0	646872224.5	678744291.0	683001384.0	688106473.0	714146990.0	694558084.0	695388999.0	662678540.0	610164883.5	479075801.5	407261365.5	384563832.5	371949234.8	411619218.5	415958903.0	483855655.0	515477743.5	557128140.5	557476233.0	568367904.0	590145761.0	606418377.0	624427930.0	639904527.0	653806020.0	680458563.0
16	Russia+	2147067636.0	2142985054.5	2254654241.5	2331120835.5	2225206290.0	2204482272.0	2230850808.0	2536177664.0	2389872261.0	2330475436.0	2064608811.0	2072563262.0	2122078063.0	2202710408.0	2244844690.0	2276282321.0	2386139890.0	2393658860.0	2418967709.0	2513778730.0	2430218879.0	2396863840.0	2680758320.0	2621366110.0	2211272439.5	2032543176.0	2020951476.0	1830097864.0	1762090196.0	1597059140.0	1852419708.0	2017856672.0	2034675832.0	2054996028.0	2032618329.5	2122232440.5	2164274977.0	2171041315.5	2166603422.0	2195651420.0	2228490007.0
17	Middle_East	322991108.0	357839954.0	354815330.0	387811768.0	383569898.0	425362968.0	419797448.0	438441226.0	413877650.0	443676832.0	457084014.0	497111400.0	538103656.0	547844454.0	588313164.0	633442508.0	666051176.0	731563564.0	658919466.0	742115858.0	733325354.0	817075026.0	857843690.0	922221632.0	938350178.0	933835524.0	889824584.0	916342622.0	862309836.0	852607616.0	816647204.0	899169180.0	994491218.0	1070819618.0	1093433996.0	1162593812.0	1201518736.0	1263720560.0	1349643312.0	1328430756.0	1387202312.0
18	India+	3462265950.0	3474348550.0	3419359810.0	3429146910.0	3613285480.0	3646865280.0	3769294180.0	3979228200.0	4061665900.0	3954322000.0	3921679480.0	4117576900.0	4375340080.0	4560632670.0	4729683780.0	4601835280.0	4510300110.0	4716491320.0	5079024700.0	5392487900.0	5613140900.0	5763886200.0	5880113300.0	5972123700.0	6081457900.0	6369452500.0	6518622800.0	6587454100.0	6753308400.0	6807943500.0	6773313200.0	6678637400.0	6481364500.0	6668367200.0	6832899800.0	7033271900.0	7337671100.0	7896392900.0	7997245700.0	7925130100.0	8385101800.0
19	Korea	257047276.0	257704912.0	262092246.0	268226668.0	282322844.0	300609880.0	314461718.0	329459416.0	336571076.0	320527922.0	313583558.0	303451574.0	313716512.0	329936234.0	356814160.0	358264060.0	347408298.0	343427614.0	348770286.0	344524194.0	345520600.0	345759744.0	343399608.0	330783192.0	299763564.0	277018114.0	256190690.0	257548328.0	258057036.0	258986776.0	263667292.0	267701598.0	261751572.0	261282566.0	270126596.0	271168714.0	271386708.0	270118118.0	270193436.0	271356744.0	268362150.0
20	China+	4398730800.0	4568326320.0	4670811540.0	4831856200.0	5036684840.0	5093661560.0	5121400220.0	5344398090.0	5620598940.0	5906790370.0	5945898830.0	6298373160.0	6703701260.0	7190751900.0	7522401700.0	7689252000.0	7778457700.0	7852157100.0	7969976500.0	8136985100.0	8389526900.0	8679263800.0	8803983000.0	9130299500.0	9488941900.0	9802026000.0	10108873300.0	10426365200.0	10556419800.0	10531732200.0	10305037700.0	10344414800.0	10276930900.0	10367143700.0	10722929100.0	11076431700.0	11619595900.0	12024629300.0	12296875300.0	12531612400.0	12944745900.0
21	South_East_Asia	981459946.0	1009895536.0	1012627748.0	1052538728.0	1164558930.0	1186600314.0	1241297486.0	1329614762.0	1332875858.0	1447999514.0	1489612796.0	1616774090.0	1721896612.0	1724147850.0	1877801360.0	1908963590.0	1882035190.0	1909175540.0	2021735620.0	2134560690.0	2128253900.0	2203491550.0	2290272230.0	2386369150.0	2495097400.0	2627681400.0	2766685450.0	2775865510.0	2851760480.0	3017955530.0	3200144370.0	3318703800.0	3450774370.0	3660123310.0	3871752420.0	4000469650.0	4078475590.0	4228939790.0	4317345160.0	4361553580.0	4467081430.0
22	Indonesia	501227014.0	515841516.0	540884274.0	561159938.0	593551792.0	599610614.0	589583994.0	627681434.0	673683478.0	723602392.0	764246990.0	816646646.0	841890230.0	896500000.0	972335530.0	1018042280.0	1076006100.0	1113053640.0	1177949990.0	1218859700.0	1263366710.0	1317265050.0	1396438530.0	1432966770.0	1485591200.0	1555076790.0	1594541760.0	1611857630.0	1646076440.0	1694729850.0	1750298850.0	1826677150.0	1913361870.0	2043665900.0	2253466290.0	2409757140.0	2493925830.0	2494597320.0	2594323870.0	2664397360.0	2744010550.0
23	Japan	458870996.0	442637392.0	466635950.0	473740494.0	472965770.0	459417500.0	450735824.0	476325960.0	477616850.0	469558342.0	448457098.0	447993784.0	453994742.0	459034818.0	476017408.0	420538280.0	401677438.0	398065798.0	384839078.0	379872824.0	372267570.0	367017908.0	339859364.0	334211612.0	337003724.0	352063899.0	333728932.0	325398778.0	314292802.0	312545505.0	314329858.0	321983050.0	303752812.0	297757088.0	304459838.0	307751508.0	301049204.0	335392930.0	348522614.0	346350116.0	346369569.0
24	Oceania	390168185.5	376043326.0	417933605.5	408968120.0	465216585.0	464207379.0	448472496.0	510045192.0	550001296.0	579011357.0	582459534.0	514506062.0	627973368.0	625860462.0	744175678.0	736659598.0	683509476.0	677652049.0	672959397.0	691001149.0	655365692.0	689111727.0	707230235.0	701380895.0	794427114.0	822286746.0	954189155.0	1001193215.0	1024989536.0	1068295489.0	1087818560.0	904168774.0	983960416.0	916858279.0	1100139460.0	923287385.5	961690196.5	963299567.0	942237513.5	952849285.0	977812025.5
25	Rest_Southern_Asia	790845770.0	775323020.0	774979402.0	807528544.0	854135824.0	855240840.0	889971384.0	933738120.0	945603982.0	969310796.0	998613080.0	1034317892.0	1061395544.0	1055531182.0	1102227866.0	1106973762.0	1092050334.0	1154775106.0	1154470554.0	1188986618.0	1227283092.0	1255158602.0	1256897400.0	1254496690.0	1308811168.0	1349060068.0	1380307076.0	1410830282.0	1488012102.0	1567456002.0	1553497862.0	1568510336.0	1580100744.0	1623974778.0	1732467182.0	1761551930.0	1798497904.0	1876067816.0	1951713802.0	1959687846.0	2026343496.0
26	Rest_Southern_Africa	234969966.0	249955828.0	261973652.5	265779103.5	271018999.5	281117610.0	292065678.0	301967322.0	294195051.5	292772692.5	295696620.0	305279776.5	298520707.5	285910829.5	304707560.0	322767652.0	330279110.0	333874820.0	344078261.0	347192971.0	339542036.0	310136814.0	287120830.0	291599476.0	325970764.0	339790806.0	359199412.0	383664814.0	381406082.0	403589898.0	417933564.0	439801289.0	457354901.0	475458180.0	484099290.0	501742982.0	527883418.0	537591800.0	542171068.0	562252128.0	587581660.0
27	World	35046650100.0	35617493000.0	37096196200.0	37742110700.0	38808152800.0	39094036900.0	40072997500.0	42990827300.0	44055950700.0	44997757600.0	45127804100.0	46922889200.0	47451615200.0	48900287000.0	50515916800.0	55050460200.0	55207190500.0	54701082800.0	55562125900.0	56033798500.0	57425190200.0	58827535400.0	59026294400.0	60794027700.0	60418229000.0	62579686700.0	63393812200.0	65312066900.0	66319732700.0	67210444800.0	67604597000.0	68381326100.0	69290696700.0	71502399600.0	74506377200.0	76662448200.0	78591796900.0	80394650100.0	81332985200.0	82303722800.0	83893939500.0
