# Supplementary material for: Lessons from temporal and spatial patterns in global use of N and P fertilizer on cropland
Source: Sci Rep. 2017 Jan 13;7:40366. doi: 10.1038/srep40366 (PMC5234009; doi:10.1038/srep40366)
Supplement: Supplementary Dataset 8 [file srep40366-s10.csv]

IMAGE_region;Name;1970;1971;1972;1973;1974;1975;1976;1977;1978;1979;1980;1981;1982;1983;1984;1985;1986;1987;1988;1989;1990;1991;1992;1993;1994;1995;1996;1997;1998;1999;2000;2001;2002;2003;2004;2005;2006;2007;2008;2009;2010
1;Canada;0.84050243856;0.76201428287;0.761568907939;0.648151171175;0.663002767257;0.68223126278;0.724199509882;0.684227280145;0.640291029819;0.646112477102;0.613495120118;0.657830793267;0.637413002914;0.567549194912;0.542560861396;0.57848122192;0.639238656962;0.592103293305;0.565376616052;0.566581470256;0.640292508811;0.621940884808;0.602427635684;0.5824231576;0.590820966021;0.578598747847;0.5608…
2;USA;0.466623937017;0.476117528154;0.498711265957;0.460226779087;0.490588755007;0.439893159009;0.464302135937;0.499638488843;0.515457373763;0.496662450408;0.503964662666;0.533600143361;0.564781984038;0.510948350687;0.494829519041;0.604377173974;0.607391097963;0.544686454354;0.537805218753;0.523035488979;0.542279415863;0.571176020218;0.534827738711;0.550014754697;0.526803541276;0.546565720709;0.5…
3;Mexico;0.530427694609;0.525266875153;0.501409477191;0.474387800746;0.469413117787;0.421773361174;0.379606583469;0.401922950749;0.427034247338;0.419738371812;0.409920250128;0.378222899011;0.377279577054;0.378008924771;0.38794058065;0.370879325289;0.371544183236;0.346851745319;0.358487714959;0.362870629888;0.358630024987;0.409470394743;0.38248182855;0.398467538277;0.401743363329;0.439740626284;0.…
4;Rest Central_America;0.701224245717;0.635961737889;0.608178767959;0.579600450118;0.593989869861;0.55952864115;0.52275722002;0.53594944358;0.55639256399;0.575286955756;0.533219188464;0.512025749587;0.558055946341;0.535221459771;0.569572806685;0.525074699213;0.474783192104;0.490075997098;0.507965395742;0.489587197073;0.545037844489;0.567029074535;0.516539086624;0.474256169794;0.514827363164;0.452…
5;Brazil;0.595864710516;0.61085955574;0.586043881729;0.627293203682;0.635760581041;0.638026828328;0.6360693833;0.6086881359;0.602282372479;0.603454744355;0.611870741708;0.686716210523;0.69567359072;0.742301281333;0.728924369084;0.764685533852;0.712352168009;0.748408627215;0.802379202177;0.775134827658;0.768293553941;0.746221981639;0.739834732982;0.700358862967;0.723822628495;0.737504734981;0.7463…
6;Rest South America;0.771126825821;0.770421303843;0.750737355368;0.750899640683;0.756784968164;0.779627144177;0.726599844679;0.747950235044;0.757979641041;0.743818004629;0.750121880267;0.7880644001;0.801535904576;0.807543987644;0.763646342349;0.986390161285;0.908114633792;0.860409884699;0.809981288268;0.791942336931;0.782821773825;0.841103522425;0.838686166825;0.826155525679;0.809094536791;0.771…
7;Northern_Africa;0.456305617682;0.459017251504;0.447638220391;0.452941610928;0.448745808785;0.441609407275;0.420143541183;0.42559741156;0.40874211947;0.417611643493;0.375815061162;0.389572764659;0.368254430363;0.377545573052;0.397936905651;0.401859749666;0.371720194178;0.375553266082;0.379287578628;0.399029740407;0.429139665573;0.426342476707;0.433263777629;0.374423249842;0.398378664559;0.430262…
8;Western_Africa;0.700498390307;0.674173529422;0.653608980151;0.675565322355;0.709848841583;0.68652245757;0.638320291758;0.599169927118;0.589675752893;0.574419149105;0.557941339049;0.562475295937;0.54741129051;0.534640653077;0.554471409876;0.591224664455;0.613894029215;0.637670916795;0.643778444864;0.651001392046;0.657801533054;0.680336150063;0.690868749335;0.693455275897;0.717924858225;0.7511754…
9;Eastern_Africa;0.519319262512;0.522293113535;0.514230041227;0.512215547383;0.517616063926;0.495251908931;0.505013230666;0.533114618706;0.515983719158;0.48312256408;0.464222438621;0.471075092841;0.472312610365;0.459351941661;0.45500333787;0.452759890359;0.467304238152;0.502302422886;0.473285185001;0.478467721513;0.465952807605;0.505059008653;0.491520162422;0.490596035028;0.475880584002;0.5075722…
10;South_Africa;0.579185875609;0.641044740692;0.586191238014;0.629150550594;0.62281830994;0.585940770285;0.557234985665;0.550368742104;0.53293406811;0.528652603009;0.503848458753;0.480448982792;0.465836484154;0.441146856719;0.447414309897;0.491429704868;0.519821042724;0.597671767404;0.576203694503;0.554215240437;0.533503287526;0.481085554886;0.467976008759;0.428209910479;0.500079524637;0.52167944…
11;Western_Europe;0.477603797674;0.465950764372;0.476460506362;0.478293969472;0.476144568339;0.466613622971;0.446711101407;0.48487975351;0.462707117553;0.4835173813;0.47422025707;0.512265653851;0.485525829227;0.514234075779;0.504031998315;0.551031844172;0.535263194863;0.525457112312;0.535015616491;0.532581120509;0.57111852188;0.564314322487;0.604554973961;0.592982323347;0.574705350522;0.597177271…
12;Central_Europe;0.408949406379;0.397724824244;0.415799570577;0.407990473795;0.387748443447;0.369279964312;0.376885195847;0.386976065024;0.352533511796;0.357192486334;0.344515441728;0.353399992956;0.347046766057;0.355943179965;0.358769206443;0.400928934173;0.392373386211;0.400506174635;0.386827044694;0.372118952152;0.436047563835;0.505180724046;0.546179152713;0.542523863872;0.567412492584;0.5956…
13;Turkey;0.487999266935;0.497026568776;0.452263966506;0.404205689796;0.475244392827;0.447642876559;0.429210932278;0.420071421421;0.379041984109;0.432786602477;0.392017414615;0.415459485151;0.399761514217;0.381458088392;0.398046282096;0.45558070632;0.456732483701;0.442205901448;0.436135840178;0.426094065731;0.418280728312;0.464814541759;0.435289486809;0.399208057429;0.463288479367;0.459157840594;…
14;Ukraine_region;0.387842010378;0.356773680922;0.355888320085;0.350220674956;0.315951600671;0.289432165139;0.302177046205;0.328234452415;0.302099597023;0.292694491774;0.249712470507;0.245385753707;0.241003887053;0.231749153401;0.236751996786;0.228882732708;0.230070368825;0.229520586442;0.238072127459;0.266516969909;0.27250113751;0.288242212089;0.441313090774;0.549096979996;0.583330213301;0.55140…
15;Central_Asia;0.39214492659;0.374338556998;0.379422662116;0.369561676779;0.336926972796;0.315660282031;0.324604779286;0.370504921605;0.347023635171;0.349502689229;0.29333760215;0.29132539705;0.273487088063;0.252451317732;0.25244056714;0.250359427938;0.256063389631;0.253475412947;0.258782541888;0.294699469871;0.309036935582;0.333335533875;0.386688235178;0.396581309867;0.331291016408;0.2981051675…
16;Russia+;0.376807569061;0.351331021544;0.353161347793;0.345729254295;0.315739977886;0.295415832774;0.302578952568;0.335017357786;0.310003114122;0.304495710306;0.255157598083;0.25299450481;0.247477450624;0.237016209452;0.240371722066;0.23458670151;0.238630030069;0.235155203367;0.240056399875;0.271837464182;0.281482972644;0.301722240519;0.414942272917;0.466327410602;0.525565568233;0.506752717042;…
17;Middle_East;0.372657551478;0.378544989882;0.364030973772;0.357595276789;0.3495285153;0.376394081943;0.358098280887;0.348372217606;0.335525091477;0.311495952399;0.316280836019;0.312393953707;0.302069122578;0.276249443265;0.295138097167;0.310824361965;0.30764908145;0.321621640522;0.29067212908;0.289899059734;0.307015040323;0.339456327196;0.32577525542;0.370503865364;0.367839841261;0.363891776628…
18;India+;0.492810337491;0.465603152842;0.451387394793;0.446827316433;0.467234500435;0.411154685706;0.434694161187;0.43067499443;0.411602703194;0.393230575207;0.378155235248;0.377008688409;0.395037564843;0.384621031575;0.373948470798;0.350197817965;0.321424151658;0.354076955423;0.339710758144;0.358621250026;0.360211343709;0.356573321454;0.351479993298;0.346404074771;0.336808134156;0.343652822345;…
19;Korea;0.338887975785;0.339922399256;0.329215005796;0.310871619587;0.30728629442;0.31423983362;0.323337452134;0.309317707702;0.270625618339;0.257315365683;0.249500874845;0.241313782421;0.272592068963;0.262350604569;0.270518269478;0.258871487799;0.252479829303;0.248023302967;0.244976036442;0.233335263079;0.232017297044;0.235290657497;0.232491338214;0.226998391816;0.266592521411;0.303010721932;0.…
20;China+;0.562968299425;0.566926782551;0.52925373521;0.503250028225;0.557610286755;0.495405844609;0.503355444016;0.424795280652;0.378093856944;0.360919960616;0.328676511772;0.356335146686;0.361145141004;0.353072519925;0.340796352398;0.364987968049;0.366169089792;0.317451132972;0.300051085139;0.299824068327;0.299493880148;0.301606623938;0.297838455133;0.327244121331;0.320085796472;0.28298144913;0…
21;South_East_Asia;0.495280012059;0.50316591011;0.48290498652;0.475936511711;0.525603081465;0.52646485734;0.527270395293;0.529359454858;0.523602039184;0.576771885481;0.584219409944;0.596621611222;0.599272582009;0.551747092497;0.598854067335;0.5863258298;0.542194291732;0.540053521747;0.535704331497;0.547934478396;0.53023811021;0.537154652564;0.536858302964;0.52275175041;0.505748070534;0.5353321735…
22;Indonesia;0.618116137444;0.631004087909;0.554127125733;0.57417997175;0.600895450078;0.608059831026;0.59288568846;0.56212090003;0.555610594491;0.561486497309;0.498352837895;0.478107715729;0.466974468198;0.494705453153;0.45995703552;0.470582200911;0.467470910892;0.456793936617;0.454501911824;0.481484246074;0.461770267837;0.485272582704;0.479492882189;0.516526094015;0.512219219447;0.499658995029;…
23;Japan;0.408878901401;0.395532369846;0.398667457426;0.37689214197;0.411669090074;0.412712934996;0.392040238471;0.402329136039;0.396244735798;0.370537902559;0.401635647497;0.386881942183;0.374929373229;0.369907278214;0.37758339881;0.334060996569;0.312670479555;0.314209369961;0.308915143473;0.302916794078;0.302129497418;0.306897663573;0.283569327427;0.275341535183;0.2801026763;0.307864564968;0.29…
24;Oceania;0.479747966241;0.466040689532;0.452525609061;0.457817140083;0.501289000607;0.501280706221;0.457899032743;0.50861577;0.546368165428;0.556974947853;0.532678578804;0.461929645695;0.547342917145;0.521751021312;0.583221755245;0.558661865662;0.511834644389;0.498387179212;0.482659509036;0.482441016759;0.453711319663;0.476253235295;0.490871720133;0.472459682875;0.517000372232;0.509183867648;0.…
25;Rest_Southern_Asia;0.424851960554;0.395353728096;0.38019751625;0.3962057192;0.412268633937;0.378002851594;0.370064942903;0.366139922054;0.34242151043;0.332832699995;0.350587102742;0.366565045871;0.349916877126;0.345555353117;0.346751844795;0.327764594966;0.298116321404;0.310998319435;0.29972437281;0.287319191384;0.296586816667;0.294762586626;0.280654362709;0.274349753767;0.275043401764;0.25888…
26;Rest_Southern_Africa;0.514199526287;0.486582910322;0.52401015808;0.510853088121;0.50654364257;0.520315123019;0.535664330446;0.543147328796;0.529398972997;0.511924102463;0.461135783587;0.472624897667;0.468647592298;0.478720589902;0.528134828049;0.518131456447;0.529188938245;0.513318257623;0.51906065564;0.517665854856;0.500160667291;0.452066181212;0.426360343077;0.427420285384;0.513626343262;0.5…
27;World;0.488147143367;0.478772196402;0.475412986223;0.461792720394;0.473165218727;0.443171381861;0.448129335647;0.454009883202;0.436437765178;0.431343137508;0.414473835796;0.429661443957;0.429420768341;0.417191641643;0.413977779681;0.444912169168;0.434850428445;0.418200513696;0.411108729663;0.414598676549;0.426290067271;0.439372101716;0.445521391434;0.458480283441;0.45503333946;0.447392199244;0…
