# Supplementary material for: Lessons from temporal and spatial patterns in global use of N and P fertilizer on cropland
Source: Sci Rep. 2017 Jan 13;7:40366. doi: 10.1038/srep40366 (PMC5234009; doi:10.1038/srep40366)
Supplement: Supplementary Dataset 10 [file srep40366-s12.csv]

IMAGE_region	Name	1970	1971	1972	1973	1974	1975	1976	1977	1978	1979	1980	1981	1982	1983	1984	1985	1986	1987	1988	1989	1990	1991	1992	1993	1994	1995	1996	1997	1998	1999	2000	2001	2002	2003	2004	2005	2006	2007	2008	2009	2010
1	Canada	142338026.859	148014083.634	181324670.817	215777464.789	219095771.155	219488735.014	219488731.521	259177462.169	275070427.775	274066207.662	277297166.507	277821138.113	284545070.423	311746486.732	320391558.901	307118302.873	273367600.394	277035211.268	268245623.211	265966901.408	252452642.648	258609869.634	268914090.62	278039424.394	274415492.958	287470431.268	307161973.577	313056329.296	291050708.592	291611332.676	249105521.127	267995436.62	278524084.507	299440347.746	266484732.394	302630295.775	268869981.549	324842455.07	293156529.859	245297760.563	284129849.437
2	USA	1897604214.68	1922056071.58	2009758397.75	2016302709.94	1786998524.39	2070595677.69	2229895410.87	2018544932.08	2220432764.79	2151382529.1	2152515156.45	1906768126.42	1638835511.52	1941283835.55	1844832144.48	1654820682.48	1587650077.21	1635287448.0	1630662726.54	1720911330.7	1663828865.94	1670681621.15	1756914238.2	1790795798.23	1752630707.97	1793230428.2	1826700456.68	1828046904.56	1721181144.23	1702217930.76	1686240773.52	1833950104.45	1691883896.51	1826380414.42	1866636695.69	1799222871.41	1796078916.03	1733642120.79	1506606647.97	1405269653.8	1467970038.11
3	Mexico	48267755.7887	66366352.2704	68896707.6225	78243898.9225	102997871.127	120432255.408	102249673.683	94557991.8873	112179265.345	107395847.021	110661231.585	166667989.577	176856863.056	143311793.183	165732878.725	179234387.535	172067900.535	185881634.141	171138638.423	153667731.338	162232280.134	164830844.873	129263984.472	137502064.059	162898521.655	78953147.7042	134069739.169	111439275.479	127946009.211	132665368.961	136523748.289	139329810.873	151660424.49	209697444.176	224114488.866	189903747.261	156506381.69	163038147.838	45893012.6866	54187140.5141	203776662.18
4	Rest Central_America	66978192.6338	61228790.2958	59952424.6761	63368289.7887	75556734.0	68274309.1831	72340325.9437	69010120.3803	72317019.1831	66248138.7042	70978577.5915	80483323.4225	67309966.8592	71026944.1408	76731579.8592	75413016.2535	83135074.338	87728408.0845	92920001.662	86018189.6056	82274361.5211	78079369.0423	60780825.0141	63479300.7887	67271458.3099	75641330.8169	83307982.7324	90002728.7606	82719076.169	82104788.9014	80475694.3662	71225436.7042	63635136.0423	62639652.2535	56310402.993	74051513.7183	69021287.8028	72429633.8873	61004609.6479	47853514.1408	79056971.0704
5	Brazil	182275634.676	215615485.859	330287548.31	347738780.0	399136360.845	442666028.169	571242208.873	674785291.408	668461304.507	735709447.324	868212223.38	575595774.648	528484489.577	433039440.986	680690097.183	571573616.338	726185928.592	710380294.789	657985928.592	565909366.197	524642236.056	558698600.282	594082249.155	716274643.521	843112654.225	556777473.521	744349295.775	875160589.577	883019735.775	853022607.606	1020816940.7	1083690101.55	1225591558.03	1562588606.62	1689138522.54	1253925108.31	1311006530.42	1767975862.54	1447139851.83	1225051481.27	1474054815.92
6	Rest South America	107629719.972	106620785.239	107569535.437	132866733.521	131521142.282	101863061.549	122127025.408	120874061.296	141288689.521	162379539.521	152708444.197	124555124.423	128361272.986	125712176.282	158878281.634	181779499.324	218681131.746	253200808.0	254618388.225	226204487.69	203874714.394	203944809.324	207063997.887	225833424.676	229052097.915	241655630.817	331054934.535	346831084.282	352793288.958	346470033.831	354192717.155	390972122.254	364866583.014	442847326.648	539075168.028	535143341.972	618681294.93	709365996.62	482270619.577	429173858.873	656606053.099
7	Northern_Africa	60835494.8239	75397810.9718	88716154.0986	79471195.9085	93260593.6408	103025865.873	112003421.556	105241914.408	118178224.451	126077723.042	149575957.944	139649017.0	155341234.465	169307975.338	185746339.225	219387640.085	209483588.056	213973763.408	189801885.408	171239702.352	171945399.887	153635275.648	133468444.394	138995095.141	133550926.225	122589920.028	130802712.479	136897338.676	131392182.282	138313781.944	129758797.521	151795903.746	138103511.127	176569142.451	199119045.437	198882768.676	161203407.38	153760446.225	154180650.789	178165292.282	241309507.521
8	Western_Africa	9006592.42254	9366802.8169	12151126.5423	14025535.4296	21411393.493	24660282.5634	32264888.6338	32794067.3662	29747777.2676	32018196.7465	41177604.7606	54125999.1268	46253746.4789	54755609.1268	66525129.3803	56955296.2113	55850208.2113	53471071.7324	61428897.9155	61517096.8451	60388869.7465	67027241.1831	74482081.0141	82125547.5493	49103121.5211	55520562.507	44607250.4648	48098028.169	61818368.8169	56946122.3944	55147690.1408	49365098.5915	55851522.8732	43107028.169	72509874.9859	42560382.4648	70405369.6901	75316898.7887	37047181.7887	37768478.4366	73103244.6761
9	Eastern_Africa	15938365.0358	16469295.7354	19148394.0649	20768253.5211	19724732.342	20741616.3607	21169506.9899	20287099.0806	19113901.9892	16447465.4568	24763760.4804	33853745.0468	25492913.8425	35812423.1072	29549112.2918	27421901.2294	39095799.1449	45084482.3138	46078658.1514	47948703.5442	48871282.1006	52844521.6987	57782253.2897	53023536.1107	77045472.5161	70334189.3239	91048741.2831	73743327.1092	74948396.6323	88617208.2113	77946666.731	68914747.5966	82708436.9734	58129370.3713	58771193.2797	77931377.9239	70892196.1352	102520922.565	109333938.693	131608107.215	137584986.134
10	South_Africa	121502743.042	132504315.577	141711992.338	145828912.845	155890009.127	155846724.394	158440037.69	168943049.887	176356577.634	189668497.211	198572624.592	237415876.958	218079719.521	166842436.62	176980923.746	156130172.676	143464569.042	118842935.183	133738185.437	121723321.577	117091399.38	111889204.676	104670110.676	130376774.225	107104106.676	103664348.423	110982735.859	97539819.8873	94380254.4789	98443842.7606	81087265.8592	102039115.352	100228683.915	86906783.2113	98694342.8451	69118778.8732	88168614.1972	83138111.4648	80164754.7606	81281229.8028	74543334.3944
11	Western_Europe	1670134299.13	1786226169.44	1845820004.45	1865910449.96	1614934593.17	1554843961.76	1633731364.58	1727410408.23	1907028165.34	1901238382.23	1780611008.89	1642204219.08	1645596005.93	1658608451.1	1705276688.97	1643374300.55	1618011002.17	1672973672.96	1661104497.31	1609294414.31	1411760420.7	1326902637.07	1174501051.39	1135455279.08	1151385724.56	1097169898.79	1196780156.28	1144502302.49	1141463143.7	1100202716.55	988921075.634	898835295.254	908544601.352	868672425.803	913844827.662	771399741.648	734509643.408	791115162.254	485927783.887	425458791.803	530055720.866
12	Central_Europe	788069002.704	844553435.549	868539708.254	1014340154.37	1040521489.92	1119506030.14	1146735370.03	1194948089.46	1247537973.97	1269464448.62	1171559710.7	1266579441.92	1235744194.25	1300927160.73	1331101937.24	1217993150.65	1237927635.15	1151786066.42	1151089128.79	1121837362.87	712513555.859	319652442.493	286210849.746	273405939.535	247806049.81	288609509.239	301663709.662	279969327.211	268755446.155	243182805.648	257445058.387	284684816.239	269559919.951	405263205.211	366501278.07	441712205.324	417171447.408	468773105.62	420058607.958	330629074.0	403200219.831
13	Turkey	76823239.8732	84988030.3521	103435215.197	122253514.141	99113981.1127	169660381.155	232609595.915	241297458.563	302618941.042	257201758.817	270267601.268	213653320.338	246879203.296	269671611.859	242221336.282	208223948.028	227129146.085	255601982.423	214048013.211	261847407.465	272806563.268	270547041.38	287332442.845	343576053.718	194010659.352	253070029.915	252365764.056	258653520.254	305721141.606	274459174.141	274476170.873	205323919.859	207139815.155	238371660.225	257670266.62	262673037.014	264292916.254	226059414.676	143556635.113	276492933.07	264446582.817
14	Ukraine_region	359879436.62	387056381.268	401556849.577	417531878.732	477705939.437	538555402.817	564019064.789	583350053.521	615289659.155	625255460.563	636733232.394	668044323.944	699137804.225	740708236.62	757716976.056	869424340.845	955491256.338	980421281.69	975936847.887	934976547.887	896666529.577	752514564.789	371879117.465	223879729.577	94795493.8028	91700143.8028	98870963.3803	86912551.831	74381024.507	39363852.3944	58261500.4225	47813177.4648	46622659.5775	70345907.3239	79830894.3662	99433609.0141	143157070.0	155383749.437	153518453.239	157516047.324	168725005.493
15	Central_Asia	295069365.211	317954748.451	331141113.662	342065797.465	391792831.972	445287929.577	461769887.324	480699971.831	504810505.634	516112450.704	526472126.761	553690519.718	575822860.563	608597632.394	625362170.423	717188929.577	786788732.394	806566295.775	805813170.423	769930452.113	736024660.563	621124295.775	304629564.366	237521126.761	92563380.2817	83394366.1972	110857746.479	74050704.2254	68184281.6901	63431239.4366	55669014.0845	57546478.8732	60384507.0423	6946619.71831	6804281.69014	8266957.74648	69881859.1549	73486159.2958	70922760.5634	93543587.1831	52795619.7183
16	Russia+	664531805.634	716050400.0	745627325.352	770447453.521	882255284.507	1002399190.14	1039971888.73	1082490964.79	1136990492.96	1162144722.54	1185566969.01	1246736212.68	1296637349.3	1370345569.01	1407736197.18	1614599633.8	1771396673.24	1815688076.06	1813896887.32	1733275056.34	1657194856.34	1398086115.49	685853212.676	400250286.901	115704225.352	155000000.0	166352112.676	142852008.169	124974827.746	96056338.0282	122253521.127	136574647.887	145830985.915	132765241.268	144984781.972	153047213.944	161898788.028	179270118.31	190653444.93	173146614.085	192232301.127
17	Middle_East	36245984.6056	52881634.7634	56532651.5986	82718925.5352	84891101.1239	88344758.4676	93002177.6408	105371623.561	99296477.7634	134722956.761	184363102.11	173248073.81	235457661.317	283225583.803	314481466.099	328053743.761	327319824.087	343896979.035	389845978.704	409793802.162	441049259.627	389552129.486	422516918.873	352308461.183	365625328.972	329385900.648	349366063.437	336764782.62	326862224.268	343078756.958	360819457.479	315684335.085	303630577.359	320051420.352	329409043.894	394486811.0	383810984.937	342627724.423	275925784.403	229242393.599	274005041.125
18	India+	236342262.254	243721131.127	253807050.986	283671826.62	205866197.183	203814080.141	279742244.789	382697174.366	489014084.507	510146452.676	537304238.451	584939449.718	524336606.62	598867601.268	794516897.042	900004238.451	969645039.859	768974647.887	1125430994.65	1306235246.2	1364218292.39	1450107067.04	1241647850.85	1165469022.82	1280038058.73	1265120055.35	1300680522.11	1708754929.58	1795467649.3	2094137236.62	1840177464.79	1905897028.17	1748565470.14	1804074297.18	2022922464.79	2274774280.28	2423326760.56	2409299173.24	2642344030.99	3165060791.55	3578436142.25
19	Korea	92281327.4366	111861976.197	120483032.535	121843975.324	161354559.014	157716653.127	117514014.085	147251310.732	158325736.761	149640063.324	130767605.634	116912350.366	121816906.648	131422528.225	136749292.282	145001407.577	147184502.676	152947884.704	158361978.817	176569013.211	169626762.31	165959161.915	152423948.028	155654926.958	105661971.831	107845068.676	99985914.6197	106535211.268	93436619.7183	104579155.803	93318728.9014	90536156.6761	87476323.9437	95800477.1268	103986223.606	138546859.155	98240747.3521	100513352.986	87620845.9437	61676905.7746	63958679.5493
20	China+	415007085.915	491240797.042	575726778.028	769192918.451	644625365.211	702084463.38	652135254.93	818705681.831	589392935.915	896249230.282	1199350664.93	1281435311.69	1520484437.18	1771628016.2	1780753416.34	1312871804.79	1322564670.85	1961521035.49	2255315558.45	2303430933.52	2557063393.38	3182215458.03	3023373457.75	2421143592.11	3199985609.86	3891024292.96	3544478916.9	4050957615.49	4129112807.04	3888972092.96	3759164963.38	3880054440.85	4333037749.3	3253747687.32	3345647274.65	3373537625.35	3497390266.2	3507432676.9	3522741192.96	3594785629.58	3634132226.76
21	South_East_Asia	97959125.4507	125760018.451	103155332.789	108475110.93	133536211.268	115248831.859	107576981.549	147385786.113	169881302.0	135852045.746	145209241.183	143287681.296	152055869.746	172097594.169	172632455.944	185748505.296	199522106.563	198412659.352	242807716.563	238166012.338	305770030.789	296825874.986	329612517.634	389010697.239	405656844.085	512961804.563	536605646.028	540169316.958	544342538.704	557685634.676	546089462.056	548578156.028	535735028.056	618918467.634	583244939.07	487291171.746	549577170.761	597218076.423	443404355.606	502017065.944	618432062.789
22	Indonesia	14181408.2761	11820168.1845	32431239.0	41085914.838	53180280.5986	53835209.9577	48945072.2563	49250705.9718	60995778.7958	66455268.0423	101336812.535	140908533.465	188357736.0	170150709.465	193247893.0	211149294.028	236997191.831	240184493.944	265595779.887	258085913.746	254942255.268	253195770.282	260007030.028	236953528.113	227478883.718	169495775.085	146223950.648	123563375.042	159060562.07	143123949.338	116621124.796	126108005.021	145394367.289	265350824.873	139381235.07	143829525.711	155513026.204	157822753.465	157486981.549	221937277.655	219199682.063
23	Japan	266086896.732	265298480.282	293575558.169	318282990.423	277600884.423	250554521.38	293391289.803	298401620.704	307627225.944	328059141.69	267561575.465	273203065.493	282338416.197	299750944.169	305345017.296	290564453.07	300459942.113	305745828.085	289933755.014	292341491.831	277813152.338	278482689.465	281143070.169	287531940.507	285004161.211	255096967.099	246785420.0	240194693.38	226942839.577	231797290.254	238220957.437	208624715.155	196805043.014	245881308.93	258000724.0	249945629.859	232129899.296	242257298.901	183410766.479	152772753.915	172424522.789
24	Oceania	353610305.349	400381692.024	438931115.449	561599567.812	276376271.949	279338338.192	339277980.127	355690358.155	414732426.789	446156819.146	383365822.972	378667536.411	359153244.976	398651285.835	403108323.213	357630681.076	353357334.918	400331606.014	367837218.923	362977366.125	279105035.204	323793671.628	386513807.828	405488207.839	436245121.732	475371689.037	497181027.346	533129618.037	516409668.688	531864991.934	564392956.417	571508186.799	502219180.32	528909952.885	533707779.978	647950464.507	548893073.239	554159966.254	452276323.324	337147642.225	408848990.056
25	Rest_Southern_Asia	39477409.6732	40903845.8563	53593327.0	58492629.2183	54059196.9648	80675539.1408	91640365.9789	127027087.563	146270660.225	163301890.817	171292894.423	172572202.859	193997566.873	211900283.873	225938037.451	242452728.577	275879036.577	285688995.31	280323392.62	291045477.014	294048103.831	294266403.211	331051186.592	292243100.451	280356135.169	309178737.521	260630984.93	317292860.901	300736234.197	379101621.028	425267200.451	413400266.408	393807427.225	400633974.775	475621645.268	545003556.07	550356095.099	490316527.676	325239759.89	442524142.479	486301366.197
26	Rest_Southern_Africa	24273436.4451	29439522.4366	30524957.2225	36486565.7817	34607789.9113	34070744.3831	35304197.5324	34246267.3873	37582915.7113	35545648.7606	45807958.3141	48218969.2986	40797746.9155	42054775.5211	38681884.4859	42931943.4873	40323578.9056	42976042.1662	46737522.8732	46889028.6056	41014307.3268	42272644.7437	38378874.9423	44971835.7887	34677648.4986	33277844.4155	34190817.6873	37374648.3239	34587702.3915	36462111.5408	35980520.2535	26801901.928	36389633.5845	39270013.4296	32155733.6169	28466296.8662	41369280.9042	35327336.8056	33376521.5197	40794253.7394	49638860.2465
27	World	8082348642.25	8663777787.32	9274397667.61	10028791007.0	9438015492.96	10123529408.5	10778587701.4	11340440521.1	12020541880.3	12458940518.3	12784033676.1	12501237136.6	12588173536.6	13481449190.1	14140927340.8	13717046657.7	14278978549.3	14964605418.3	15550698142.3	15537802404.2	14959217356.3	14685738238.0	12964497818.3	11981309721.1	12213181338.0	12703539207.0	12947104416.9	13902492805.6	13931687907.0	13917912511.3	13608375721.1	13877250422.5	14074197046.5	14063309759.2	14664566897.2	14563733808.5	14882352725.4	15517093705.6	13805262309.9	14040402156.3	15808968442.3
