# Supplementary material for: Lessons from temporal and spatial patterns in global use of N and P fertilizer on cropland
Source: Sci Rep. 2017 Jan 13;7:40366. doi: 10.1038/srep40366 (PMC5234009; doi:10.1038/srep40366)
Supplement: Supplementary Dataset 11 [file srep40366-s13.csv]

IMAGE_region	Name	1970	1971	1972	1973	1974	1975	1976	1977	1978	1979	1980	1981	1982	1983	1984	1985	1986	1987	1988	1989	1990	1991	1992	1993	1994	1995	1996	1997	1998	1999	2000	2001	2002	2003	2004	2005	2006	2007	2008	2009	2010
1	Canada	36892322.8169	37070840.9014	37830087.662	38011924.0563	38801440.7887	39246461.0704	39260471.3239	38578663.4366	37171829.2958	37776924.8451	38906910.6479	39060576.338	38796134.9859	38305349.9718	37929095.5493	37666564.8451	36482993.5775	36039869.9718	36729421.7465	37161947.7183	37261262.9859	37220447.7746	37997774.0845	38489655.8873	39516435.2676	41338438.8732	43092577.8028	42899752.5634	43416801.1268	43832249.1549	44179025.6338	45394343.5211	46232356.4789	45907389.1549	47821237.4648	48514759.8592	48116925.0704	46823840.8451	45464975.493	44040167.4648	43883748.4507
2	USA	370170533.254	381778632.141	386480709.521	390773435.831	405878671.352	408127034.986	397125438.873	389782022.648	377813106.901	370913842.958	376169425.775	388156588.732	388295726.338	384167648.451	382819917.775	374830910.394	368339878.901	366227551.127	365593361.859	362289076.225	362485820.563	397224554.169	434666943.606	472259352.958	506909367.183	540613759.155	544434705.634	537892670.845	534568767.887	534352361.69	533494670.282	531095100.0	530809087.887	526951631.268	524196028.169	528354420.563	535607040.845	537493940.113	537144675.775	525126059.606	523706972.169
3	Mexico	59308286.5915	58580580.3662	60971606.0	62056578.0563	65298495.1831	69263955.8028	73490357.831	77261147.1831	79466133.5211	82885812.507	87615954.9296	90284628.7887	91585869.0704	94472030.1972	95393668.0563	94269091.0986	95204726.9859	94739654.507	90697476.3099	92492605.9718	89011728.6197	91479931.1549	93589204.338	94911460.0	94831185.7183	100282098.225	102086849.239	102054406.648	96702319.5211	98169458.7042	102495634.451	106823615.183	107236886.225	107686501.493	110453486.394	112921149.268	115631221.662	117065894.676	118725858.225	120060202.141	121648484.958
4	Rest Central_America	62775624.3662	60505057.7465	60199083.3803	59669206.9296	59490513.3239	61880082.3944	63116822.5915	64218560.8451	65255615.6338	64812895.9014	63455533.831	61505187.6056	61438457.2676	63171146.3803	64941503.9859	63942189.2958	62611540.493	62488277.0704	63130517.6056	65573445.0986	67024304.0423	68094135.4366	72797706.9296	71931691.8028	72495314.5915	68742348.0563	69018741.8732	69387319.6479	70869495.5775	71579405.6197	73507096.5211	74114785.5915	85283466.9014	85654018.1972	86828838.2958	92175602.5915	95024059.4225	97214290.6338	96778789.0986	98281319.8028	99361400.4085
5	Brazil	158067988.789	164278654.535	173604464.873	180248614.535	189889094.085	199030789.746	210927150.648	215755681.831	217817238.592	228857439.746	243219910.028	244850338.873	251065491.324	251132288.028	259780862.761	262901474.704	272364464.845	282031890.817	286862658.366	297937100.113	306956966.648	321927359.155	335810628.817	336799004.0	348258196.789	362421487.268	334992635.746	344181549.211	350983776.169	361849714.535	378496351.268	393781537.859	409198038.704	422533791.606	439260291.324	453089913.521	461702485.465	473274266.761	491366514.704	507269354.028	521267078.31
6	Rest South America	133956356.451	141677315.127	145969369.915	151295624.0	156892653.915	163903491.662	169229507.352	174193343.493	173618613.972	179659658.197	189295841.408	194571875.493	196304251.549	198933257.634	201151030.817	203605699.014	209391054.366	213903841.38	221806491.493	221569359.831	222768058.225	228875993.465	238081311.606	244523144.789	256220171.324	260510166.141	269534798.817	274206297.972	279713686.366	281379970.423	289071594.366	296298979.775	294743065.324	304118000.62	311502300.169	318774648.676	328520502.028	332919980.113	343791330.817	345709857.07	351288056.451
7	Northern_Africa	100186668.611	101328376.999	101148484.828	101339532.239	101142687.304	103002392.149	102970948.02	103755360.318	105679241.538	105893213.668	110600757.352	109924288.451	108410314.38	112248884.665	113670744.025	116782048.721	121198491.49	130124776.754	132689975.232	136336135.721	142254128.546	145030106.242	149071130.454	148198441.507	148508423.169	153230146.035	154108019.535	159700847.772	165981244.613	173551931.749	177313593.697	179479521.782	179993304.648	180992766.042	183465486.5	184180497.789	187139229.261	189756297.42	190789650.285	192749214.993	197219703.904
8	Western_Africa	77165111.8028	79652811.1549	79586890.3099	76216937.9437	75875763.2958	79113901.0423	82827134.3099	86466636.4789	89651300.5352	92443252.2254	97596154.3099	101084310.113	104311795.211	106473125.69	103355134.338	108193820.423	113946687.775	118441431.915	122843803.915	129139674.254	135357708.394	137343644.366	140699270.366	145794683.606	148265940.732	150915184.141	158189218.873	161841018.873	168488038.0	172657262.93	176336839.803	182547693.296	188240135.972	196983106.141	203808384.0	210032966.563	220551089.296	232740673.521	243475543.887	255837874.085	267571499.831
9	Eastern_Africa	79424782.1408	81058026.3099	81960187.4366	83741149.662	84388875.8873	86612832.4789	86583977.1549	89608634.9296	93963304.4789	96369577.7465	96208066.0	99126705.5211	102035062.648	105265577.014	105076700.563	108485501.606	110737689.155	109286084.028	113088686.366	117617322.676	119918680.592	119497873.493	123134495.718	120114703.634	125475793.859	127840138.535	130946954.169	135774733.493	139212471.07	143160490.479	143239702.028	148521665.408	154605201.465	162637702.282	166723718.845	172365086.62	177361049.239	197583695.775	221435692.197	234230633.07	246908660.282
10	South_Africa	26489147.2113	25853283.0704	24944671.3239	25660585.3239	25622581.9437	26467717.0423	26696207.1268	27190125.3239	27041568.0845	28005963.2394	27936979.9437	27263637.2394	27959062.4225	27845029.5775	31655429.0704	28781529.0986	28339215.8592	26117638.8451	27047096.5634	28291968.3662	33213000.0563	32579984.4225	31943173.6901	31619038.5634	31789830.2254	32570437.2958	34115210.0845	35018671.4648	35402529.1831	35869367.3521	35966936.1408	36965637.3803	38311760.4225	37566062.8451	37597065.4648	35581132.8451	36125528.6479	38411513.1831	41365481.3521	42390322.1408	43570145.4648
11	Western_Europe	479869477.465	477395939.437	475215285.915	488598466.197	493304266.197	486744098.592	482134485.915	483080597.183	486851638.028	489516459.155	494018139.437	499778594.366	508367035.211	506529783.099	509498229.577	509369208.451	509795785.915	501052432.394	498915266.197	494944733.803	496333970.423	481642808.451	468512343.662	463138995.775	461011173.239	458153584.507	460404228.169	459321498.592	458751229.577	460064712.676	453969064.789	449037139.437	444016711.268	436821436.62	432686285.493	427934326.056	423139861.69	420942262.958	409029181.268	400836488.169	392527134.648
12	Central_Europe	155544552.113	165056433.218	170333879.475	175628818.848	183608763.409	185967236.397	182219502.299	187026405.621	191831336.552	193535029.64	193356929.876	192124961.54	195121095.507	192867120.642	199071252.335	199382617.055	196452930.51	197577013.118	197572646.418	197258248.972	193504961.456	187875371.743	170953863.726	151942478.077	143096765.202	137971118.654	134239810.107	131002600.466	126106328.305	122804180.445	114606688.743	110367181.045	110886074.327	118370055.673	115380753.232	114006672.421	114952996.624	114639500.09	109495555.504	104961343.066	103825877.743
13	Turkey	81415090.4225	80814251.027	82376694.6872	84709541.9525	86881967.7025	88446702.0156	91107786.2496	93780258.7701	95660847.3285	98451774.5385	100050704.193	103180149.913	99940307.4241	96587754.1921	96757069.538	88004682.0493	90108591.4028	90411351.2873	89552732.3239	89186579.7099	85799062.831	86731432.1915	90600326.7197	90667525.3324	91727468.993	89612150.1113	84073353.0408	84544532.3451	83476181.8338	90286360.9421	90069198.3013	88545452.6859	79087731.1915	83638388.5915	79713615.2972	82052907.3014	85387883.4155	88644018.4085	80111054.7923	76522123.7485	74572681.2692
14	Ukraine_region	129897522.958	140015490.704	152253963.239	156285897.465	167998300.0	179403942.254	172600808.335	175806304.672	188869842.207	196575310.512	201057643.485	199882158.383	201128338.673	205080088.132	210454159.346	210676159.995	208975657.313	211699829.551	201388179.699	204259115.39	200698177.468	188844735.923	173585546.495	152742630.778	143061485.931	130494033.882	120728286.197	110268462.676	98239436.6197	94315421.6901	90270367.0423	81031965.3521	82430860.0	81995925.6338	74050053.662	70834192.2535	71247893.8028	71347303.3803	67009835.7746	65673587.3239	67981140.0
15	Central_Asia	90522191.831	95953606.2113	98451699.7324	99195856.9155	102344243.986	105140192.93	102324084.38	103248617.465	106943288.282	109372987.944	111135892.451	110662501.93	111205884.775	112414672.141	114036919.606	113140265.127	112160454.676	112552001.704	111312036.197	111438816.155	109906762.535	108831246.789	106796463.113	106707204.07	104787679.268	92310727.662	83756594.8662	74242674.7817	72839594.2606	75348352.0	78634366.8451	81536553.662	85067029.2676	90269044.0845	94658313.1268	100309327.577	105408108.028	108599854.93	113610295.859	119950869.944	125114276.225
16	Russia+	250186984.507	266616570.688	275034628.691	274940569.226	283699425.588	291479556.479	280656559.091	286122254.366	298903794.507	306305067.051	309829796.901	311822791.507	314859126.545	320664641.831	326165969.706	327456405.877	327243697.606	329640006.584	323229228.169	326022310.953	323806430.954	317559738.592	305225659.437	284631403.239	269706999.014	241593523.436	220621975.439	197511784.507	182890905.211	173310097.606	172506228.426	166549281.408	166188781.972	165828379.246	159003545.211	149432112.41	147468986.852	151435689.975	151509557.183	151076233.944	153178701.972
17	Middle_East	88933351.4507	89602366.3803	90253565.0423	91699524.2394	95082575.6338	96966726.8169	99384305.0423	103752238.225	108980671.155	112087292.93	115130009.296	118234723.915	122084722.197	123565068.254	126363841.69	127942316.282	135046411.634	134164256.423	134839140.394	143748025.183	142738082.732	130577770.366	134027512.366	137731021.239	140840266.225	142060959.775	147634441.915	153257166.028	159925913.972	160374673.465	161490614.958	161481081.803	169012938.732	173290158.93	193749116.282	200971677.915	207372273.239	211402833.859	207263790.704	228852051.859	229114414.901
18	India+	476800652.113	493846277.074	508715412.91	522068998.011	539448352.927	555384955.18	565835646.669	575133306.606	594227478.042	615517443.662	635331524.518	654940128.031	678830800.796	695449536.087	706617510.51	715408857.096	729059110.673	740814529.856	750880241.296	760725820.556	770918748.704	783644023.059	798922286.085	806963857.894	815727439.352	824399442.444	832142010.958	836064648.265	837662410.838	839302304.158	840720269.744	844730165.239	848218164.296	853972707.831	877627331.183	902592337.415	931828889.099	965549340.162	967498802.451	969726998.707	972431835.158
19	Korea	17598839.7183	16105846.4342	16075548.8257	16717731.2303	18091963.079	17878646.7645	16641682.7167	17075731.4953	18474108.4333	20411129.6218	18512463.1181	18886681.0569	22209419.2752	28085253.8824	30536838.5314	33592606.0242	33415682.0121	32201771.5423	30591556.9807	29416446.0065	29694191.7225	32647217.2618	34258242.9406	36427869.5172	38635097.7577	40177135.2549	39279331.7676	37699262.2479	37219633.313	36872513.5287	36425090.0886	36150490.1902	36269290.9876	36333952.1368	36792941.2189	37433438.6507	40407931.1666	42379591.9965	43612196.5539	48351800.7746	52483791.8509
20	China+	459940248.113	499181051.465	552824250.479	571838065.549	567002009.662	571923195.915	600626680.113	606044901.155	611216690.535	626956464.62	656901474.366	656353841.465	653532541.944	679383705.662	690426251.465	720111818.282	777377343.718	817617746.873	824358376.394	862607632.958	888551803.662	952160763.042	1014159674.99	1085626552.79	1171243973.52	1247121162.82	1284270032.9	1326294708.73	1249678018.37	1300522105.13	1343646959.61	1368806081.07	1408852626.82	1409841360.9	1455910806.7	1507943426.48	1506030777.13	1540603248.56	1596714620.42	1648063181.97	1705931615.49
21	South_East_Asia	98558589.4789	102200708.144	108961610.167	120542706.116	119051059.019	113555180.75	109547520.21	115833765.401	127013597.337	127654063.982	134383963.067	142225705.166	148374671.634	153878079.354	156279971.714	157561743.289	159343743.508	161617954.527	164314175.514	163787698.449	164620173.021	170012976.356	180273254.405	187680777.757	193072197.714	199175153.882	204315164.822	211342567.458	210735538.91	209770704.027	218050125.899	228236355.1	238164857.151	248764700.63	253565025.882	258664768.861	265405377.503	276283578.369	283323466.128	294759373.332	301136019.017
22	Indonesia	21901873.8309	23602416.484	24226076.7243	22643385.1983	24757843.331	23903174.9342	24624184.8557	25210498.5922	25868049.6397	26799956.179	29425261.6315	33273589.5153	35647968.0286	41759596.1146	52150121.6856	56482617.3454	63283308.288	68434604.1315	71572258.1287	77651362.5342	86406943.4814	95723968.8692	103944063.728	109981483.149	122583064.81	128879970.933	137356874.406	127304704.108	95863131.6197	91900327.9969	110925900.634	120507467.792	146422454.616	143602387.703	138248622.808	141412197.94	142545021.063	152360356.497	151027955.399	165219691.461	164035586.264
23	Japan	67723848.7324	71265965.493	70933776.4789	72819668.0282	75582444.7887	75008263.662	75347918.8732	79782425.2113	84313363.3803	88506659.1549	90001234.6479	93174639.1549	96531947.8873	99987234.0845	103524386.479	105893157.606	108294133.803	108895219.437	109614917.183	110464657.746	111073026.197	111299195.211	112418426.197	112728819.155	110948659.437	108275171.408	106452847.324	105500710.704	104862215.493	103667833.521	102737702.535	101231176.761	100655781.831	99846572.6761	98410753.0986	95421017.0423	96878711.2676	97721675.493	97568858.5915	97885172.1127	97172486.4789
24	Oceania	81345143.9437	77127559.0141	87679799.2113	79218482.8169	82008516.0	81881932.9577	83116701.3803	84545249.493	87195530.3099	85936643.0141	97250414.3662	98977533.5211	101207926.761	101088755.775	104586533.803	108651655.493	112234421.549	109352089.577	113043442.958	110660944.507	113074534.648	108998597.887	102567420.845	98195294.3662	102954331.408	103504651.268	100976764.563	101952375.606	98102634.9296	98896029.7183	95379467.4366	104424774.93	116481156.085	125781246.028	135457197.437	145696458.141	146336788.028	144035357.634	136750878.958	136452277.352	134047589.887
25	Rest_Southern_Asia	182571544.958	184242670.69	179713936.577	183585185.141	191276369.845	200004407.62	206737637.31	210763627.831	225312744.528	233061857.099	201279719.676	206205113.415	209914109.07	212530091.007	216986455.838	221207626.289	228264391.845	236128744.951	243928898.366	249831785.634	256465384.817	261364210.028	268787391.437	277280178.507	288978629.296	301350019.789	303050294.254	313134290.366	311552729.31	320111852.451	321548361.887	325329026.704	341019805.07	352218351.606	363062830.986	374197389.592	395677803.493	409175546.676	426261632.423	442250111.211	459220411.521
26	Rest_Southern_Africa	30604430.3944	31362122.7887	32148448.7042	33020321.5211	34104784.4789	34507070.169	35207985.4085	36056557.5775	35251881.4085	35353035.7183	36069746.9859	35906242.507	36152573.7465	35323999.6338	34355922.0282	35158636.0282	36196976.2254	37110040.6197	37985499.831	38982753.2394	40332984.0	39867624.2254	40097314.1408	38207973.2958	38171505.0704	43507771.7183	43152055.8873	44522919.5493	46448922.4789	49521979.5493	51710066.0845	51273200.1127	51466116.169	52567255.3803	53389787.5493	56123798.9296	57730809.2394	62365476.9014	64795487.4366	67327804.9577	70060192.1127
27	World	3817851386.48	3946172821.41	4077894179.15	4162527148.17	4267524274.79	4344844134.23	4380340968.03	4450072726.06	4554392856.34	4653660632.82	4754739564.65	4831457225.07	4905311205.92	4987209424.79	5073585226.9	5129498499.15	5245869259.44	5328670700.42	5363586995.92	5459395744.37	5530177092.54	5637056652.68	5762920669.58	5845294590.0	6008817171.13	6127051223.52	6142973923.8	6176921683.24	6059693340.7	6143471604.79	6236792179.72	6314260009.58	6458893618.31	6544172801.97	6673364454.93	6821016590.42	6943599030.28	7120770723.66	7235922013.8	7383604057.75	7519259586.2
