# Supplementary material for: Lessons from temporal and spatial patterns in global use of N and P fertilizer on cropland
Source: Sci Rep. 2017 Jan 13;7:40366. doi: 10.1038/srep40366 (PMC5234009; doi:10.1038/srep40366)
Supplement: Supplementary Dataset 12 [file srep40366-s14.csv]

IMAGE_region;Name;1970;1971;1972;1973;1974;1975;1976;1977;1978;1979;1980;1981;1982;1983;1984;1985;1986;1987;1988;1989;1990;1991;1992;1993;1994;1995;1996;1997;1998;1999;2000;2001;2002;2003;2004;2005;2006;2007;2008;2009;2010
1;Canada;-35254550.136;-18251572.98;4964309.85165;49892265.8622;46783693.6388;39945545.002;22403356.4702;47545072.0259;64198826.0825;57632007.2045;57039129.9248;40749926.0709;41561104.8714;71794800.33;79792743.4745;73812680.8199;27916942.9487;42991620.8113;45059285.9006;38366619.9577;1775404.68762;3520282.11699;13997215.8281;22289068.7481;10731683.1417;16290363.5288;34420113.9969;34963426.5344;89…
2;USA;960468787.421;981162875.1;986550613.832;1033838896.92;769085941.455;1057065065.69;1118449820.93;854300853.577;937937259.904;876398471.556;800863041.587;553010672.826;368190625.109;622839533.6;572969407.717;10903287.1744;-63982569.1829;182252493.918;181155457.574;300308637.666;161703270.092;39287406.963;339132854.38;153212747.031;392418881.323;288854747.184;389101383.35;280850197.973;1492206…
3;Mexico;-58068743.3466;-44490276.0214;-41760334.1387;-34703417.0865;-12224860.4295;5477509.67334;-7878472.03185;-15979249.476;-2568970.10146;-8349282.0499;-7541667.97693;41597069.5835;47281606.662;22520549.0168;32416971.5205;46892731.5111;32974762.232;49153629.1204;28883589.85;8360487.89356;8138960.03697;4280185.17596;-24347670.9073;-22182028.9611;635860.418967;-80857228.1042;-30901851.5904;-549…
4;Rest Central_America;-36912299.1305;-30416325.7045;-30438525.0214;-32345045.8091;-22719686.6317;-24787748.2708;-21742771.5402;-31751968.3846;-33420479.4868;-47118488.732;-33419272.2301;-29840113.3149;-45848017.2755;-37043481.7135;-39839564.5444;-34709063.4396;-23616618.2965;-24900903.956;-26199765.9154;-28904774.2724;-34142353.6726;-42233503.1546;-46969548.086;-32687807.5165;-29083340.7273;-249…
5;Brazil;95223070.0305;121477686.735;224480449.211;231157247.087;271116741.681;307534388.941;423474104.33;512206509.062;507509076.575;566270843.419;679094524.656;383194143.142;334885699.388;226818317.251;444146903.771;317146732.217;476979925.756;441964474.831;372317392.876;304277326.16;272633052.644;320505864.055;354528900.848;466444966.943;551852720.247;278829099.241;424836910.068;550149894.784;…
6;Rest South America;-143719093.344;-152869187.277;-160790207.032;-138777093.503;-147043988.268;-173959853.858;-147784571.545;-155872534.357;-138466976.224;-110590578.643;-122435714.525;-164805770.877;-156711591.423;-164903221.094;-130796146.145;-323489202.59;-280422385.606;-227238243.348;-191747487.066;-163208503.025;-163193719.709;-201076036.481;-201823602.35;-178767806.369;-167848536.636;-1107…
7;Northern_Africa;-21658309.4924;-13055479.7796;-3668284.63224;-18167567.7987;-4523082.35258;3977888.15384;13728610.2827;2235581.20204;16431577.4886;20410559.1415;56069426.0175;39342762.8864;56684303.4198;68620011.3811;76580226.696;104507274.338;94234379.2031;104318573.466;82097512.5544;60751490.9723;50058237.7364;36838757.5252;19155494.6786;39877514.2612;36159552.5325;-1955142.8126;24559895.2002…
8;Western_Africa;-134410343.408;-126729409.112;-120784039.848;-126771494.89;-128569167.371;-124823098.156;-107598149.606;-100386453.809;-101929517.526;-100244755.055;-89415514.3439;-78003417.0445;-81866645.2264;-73842491.3357;-77049077.8655;-96690749.0724;-101215865.395;-109117819.919;-107444306.221;-109282418.615;-113269622.109;-118096788.4;-118082714.343;-114322230.433;-156386459.584;-155195112…
9;Eastern_Africa;-98010184.9299;-98198326.3;-97019357.5519;-96073819.6102;-99941754.904;-100281213.772;-101381106.3;-103283907.889;-97821358.606;-96982832.9286;-91108940.545;-84284186.0745;-92004591.3024;-76601749.8809;-84668236.5209;-86509192.0761;-77939499.4234;-80872281.2213;-76971894.1868;-72704742.2147;-68811371.9047;-74257154.2832;-69820435.361;-79559223.1582;-54499623.307;-71251784.5686;-5…
10;South_Africa;74751471.4186;76597468.6157;84918703.1948;87213923.5801;98015867.527;94256883.2187;96080347.3508;104820523.085;110255399.184;121594998.498;126681982.437;161123594.096;148842002.724;111501032.23;120133637.183;94873897.7411;79098484.437;50529090.6092;61803111.2586;54643449.7532;54661958.6046;58735510.4413;51302891.0153;76525499.8411;49394033.0847;42647356.9183;53090029.1528;37095053…
11;Western_Europe;1039724150.92;1134643227.12;1145455631.71;1149512489.8;922782944.595;863477945.815;958796876.594;906420047.593;1077421358.17;997555230.176;909471927.548;714681635.392;752381157.691;693274436.414;724107534.798;529419593.068;525756569.75;584689093.655;551583458.04;527126906.989;302937069.687;243389656.358;54209820.4877;33279751.8831;69323189.4129;-10602300.8158;64541743.4599;-5558…
12;Central_Europe;469998702.357;527086548.754;520263865.903;654900174.53;687448784.572;752271539.728;774345195.824;804711474.457;870979203.582;886420428.966;816210610.438;875254407.198;846581660.535;891291673.841;923346923.819;746999833.664;789167492.83;699544391.36;698229565.535;709694034.685;309262845.087;-26368200.3454;-72716815.2771;-98199129.2568;-137953451.098;-116459611.99;-139094750.781;-…
13;Turkey;-48940320.2104;-47073181.1962;-28699180.8005;-5102130.58963;-29641980.4905;24959620.3568;75556708.0392;82000238.1361;138814656.47;95601279.3829;109131494.666;53128081.22;81628379.0625;96898243.4443;70619669.0587;19054963.6971;32385611.0813;46705674.7104;12618879.3932;55528304.0705;59659337.4978;50975953.6809;71551403.57;129736372.074;-5399500.14265;47803514.2781;38865310.196;38624418.33…
14;Ukraine_region;251566196.58;290428169.392;306516565.99;316968967.203;398190177.959;475080753.371;484616749.489;482367344.346;538129907.554;563191229.426;598752018.721;629861522.635;655675953.438;692591117.731;710230042.284;817616301.106;892518240.857;915243145.105;898092973.64;854530732.026;823998014.89;678647390.763;207449387.633;45038264.4204;-89310811.1435;-59384436.9973;-53435997.0232;-542…
15;Central_Asia;193781927.203;218342824.088;226439970.386;234425071.258;291171354.688;346865525.306;356836572.197;354769790.983;387238023.177;399733692.136;425665435.585;451847736.38;476264197.952;509818890.531;527791034.264;612613086.411;671301302.491;687868029.131;683598879.842;642726929.5;610298704.982;498618117.315;188387632.646;135110388.679;19166676.284;15463905.8689;42644570.5785;6372794.2…
16;Russia+;385677021.459;452874691.527;470205602.287;482278071.792;618633933.684;749674822.233;767658828.915;757170922.004;847383546.486;887929716.372;961418241.235;1022878426.91;1068132102.07;1134784234.38;1172562788.55;1369098117.74;1500734973.76;1542247420.09;1529727536.99;1433731010.28;1366821224.16;1113528663.25;292791041.993;10842149.0607;-191111701.519;-150807109.674;-160510007.33;-1762238…
17;Middle_East;-102154671.468;-96835746.9676;-96807616.11;-81417944.4668;-80594722.4411;-86251347.8485;-78714002.131;-65130688.7096;-60763835.8791;-29055121.0637;16337701.7168;1735075.68648;54722498.1396;98961307.0634;123064101.823;129009816.593;128313877.753;130546194.052;183496254.008;196604706.5;223016443.667;148844169.489;174346780.572;104049445.415;116268033.007;82706192.7408;113898695.301;1…
18;India+;-148151396.48;-126440747.552;-92965721.3368;-77341703.3982;-159790956.246;-164686853.547;-103367841.564;-28300479.8818;76942608.3258;139388088.945;176833797.536;218701645.607;140103558.111;196489401.392;374820052.305;505847292.084;612187708.189;400339647.048;700434696.935;839319055.089;856576534.865;943153912.592;736951435.824;655232026.118;734196545.938;696643243.844;704682704.905;1091…
19;Korea;49076084.2961;65574278.0253;72466149.2268;73393097.9434;108901506.478;102003889.98;59726630.2265;84208288.4421;93639096.2678;89319116.436;70287851.0884;60370310.3167;66883604.2418;78792095.2558;81838067.8991;92977858.8133;96717940.414;101744173.749;104512072.078;121053702.855;114086775.938;113487113.313;102324918.195;109712645.99;71100607.4918;79057284.4775;75074743.2971;79134568.1734;65…
20;China+;-76960317.304;-2883826.44964;99419640.8695;270115006.638;103199293.556;141176462.898;109480204.893;229963510.578;-35532229.11;218928257.609;536658621.207;512705018.384;617836758.069;760863201.315;690129270.702;215330011.029;251785810.574;853051026.782;1095322181.57;1115899485.54;1309756841.34;1891155646.29;1778188431.94;1247678625.12;2007563594.66;2659213703.22;2295924814.97;2734114972.…
21;South_East_Asia;-51671511.8241;-25264538.6916;-42460457.5362;-38715090.5884;-38948591.0401;-67197211.7428;-91849523.166;-62685639.9646;-32416593.4357;-88972824.7854;-89220462.9041;-106184806.486;-114242471.39;-91164751.1306;-122101270.837;-114371390.705;-100015516.087;-103526965.614;-87795077.6504;-115095674.953;-50735592.3827;-66695646.5871;-41381145.7407;2378879.0785;2177909.13965;83948233.1…
22;Indonesia;-156646654.58;-158806679.212;-137130452.746;-142969348.32;-129997084.688;-134262845.66;-131708289.954;-143175537.385;-142074399.417;-143525056.107;-115872213.048;-90330260.3247;-45200665.9918;-75403650.1371;-59465969.6257;-47250256.3301;-30208442.0348;-30476249.9662;-20579994.4428;-33663701.2715;-36505694.3962;-37173103.5007;-37229319.1491;-62430145.728;-71023608.3217;-136061704.209;…
23;Japan;204101908.836;208603652.617;226658985.679;249713396.168;211965988.375;188568424.859;230792852.476;232699018.819;246033151.646;269637079.566;218758919.854;226504389.202;236428558.812;255251954.768;261288749.747;268636048.589;283734770.697;289285095.18;277911585.456;280905485.32;268755966.848;270071147.136;278293381.868;285964131.565;280964438.901;247012157.867;241740974.145;235729841.389;…
24;Oceania;294133623.826;333096111.693;369175233.382;475892065.443;188254448.268;186101447.91;246275154.166;250240347.129;301340470.095;324467716.595;273808003.489;280975221.592;243021453.43;277750556.746;263703021.466;223988801.644;232828565.856;275739524.137;246927735.569;233350142.384;159616585.33;194567263.249;248444880.503;264710965.604;282832373.141;319074850.833;309820721.575;336822769.044…
25;Rest_Southern_Asia;45641616.2938;50720449.9269;57843452.2126;58095768.9079;51745215.5726;85145205.5935;95845103.5552;128162998.87;157809410.489;177837475.209;147146733.536;146792484.355;166803464.104;187235847.943;196455305.287;217489069.17;259132769.481;264937740.347;266515864.801;277302428.683;279920661.492;280534357.578;322920606.252;292326337.255;283006497.471;316461065.677;260289722.013;3…
26;Rest_Southern_Africa;-23102092.9902;-19356117.6018;-18881434.2451;-12661408.8627;-14158225.3656;-15249887.1017;-16112909.3391;-18715076.8227;-16071454.8021;-17738682.625;-7494191.78282;-7383783.12677;-13289924.4304;-10823513.1126;-19435959.3061;-17828550.1369;-22024936.3266;-18816558.1348;-17144990.3353;-18814912.9533;-22125598.3445;-15805189.5124;-16883980.9711;-13327668.1296;-29095103.6153;-…
27;World;2928483544.89;3499936453.62;3923953560.9;4562351484.54;3899143042.07;4532081676.92;5025928783.77;5108540585.8;5710997750.88;6049738991.76;6423721487.32;5853622000.71;5854744735.94;6468315748.12;6912638443.9;5675367964.81;6288343623.09;7068203473.14;7492404938.84;7512806027.52;6744891990.42;6308435601.11;4604722031.8;3472934762.6;3976081698.38;4226768330.51;4303357187.35;4929205633.23;468…
