# Supplementary material for: Lessons from temporal and spatial patterns in global use of N and P fertilizer on cropland
Source: Sci Rep. 2017 Jan 13;7:40366. doi: 10.1038/srep40366 (PMC5234009; doi:10.1038/srep40366)
Supplement: Supplementary Dataset 13 [file srep40366-s15.csv]

IMAGE_region	Name	1970	1971	1972	1973	1974	1975	1976	1977	1978	1979	1980	1981	1982	1983	1984	1985	1986	1987	1988	1989	1990	1991	1992	1993	1994	1995	1996	1997	1998	1999	2000	2001	2002	2003	2004	2005	2006	2007	2008	2009	2010
1	Canada	50190097.3068	49896261.6744	50054470.8969	50230442.4489	49893968.8382	49512821.8914	52231282.6436	55678812.6983	58678798.0018	61444031.842	64227874.7017	64437487.8766	64818599.7104	65531652.7471	65958416.9206	65941281.9218	66297875.0694	67453857.1378	68322120.9308	69242045.9512	69960400.9589	71080744.6993	72277143.25	73464489.3499	74416778.6039	75670682.5249	75779953.912	75672008.1676	74939660.5473	74667848.7014	73528321.4646	74265525.8906	74885075.3631	75656899.3047	75413653.5414	76540547.9412	77128297.5944	79575838.2427	80184770.3908	80456052.1867	82304045.3883
2	USA	244803326.379	246176460.83	246546322.738	243960805.977	240098380.67	245757610.414	250467758.899	242865338.093	249127995.529	245502812.103	249518160.916	247454139.727	243337624.041	255995123.176	253593729.941	249765100.938	251515725.438	253916400.677	253525092.223	256893754.508	255707976.103	255397142.127	253806348.667	257129203.707	251690354.856	253702007.247	251775634.134	249280335.222	245231328.573	242546853.355	241197221.489	242023488.103	239293588.581	241889638.857	242004493.202	240707606.958	239372962.003	235098563.637	228338979.591	224527846.147	229797970.141
3	Mexico	77181878.2541	78354786.6292	78792525.1508	79610975.1869	81329964.6382	82728241.7205	82254341.5047	82414986.9671	83924779.757	84309191.667	85078190.6446	88736339.1727	89687701.78	88213985.1735	89756914.51	90716400.5382	93724639.4804	97797575.8381	99891739.9843	102359663.693	105897128.892	107034770.439	105843255.651	107297744.576	109622742.063	105635954.414	109550539.993	108547557.339	109662841.077	110564148.374	111507392.435	112345308.718	113506955.395	117570846.336	119058821.712	117450494.621	112453779.841	109957605.291	99448150.9938	97091388.3139	98109969.7713
4	Rest Central_America	63689204.448	65062745.548	66269988.2263	67339038.4457	69024567.0237	69597972.9539	70425797.9085	70562291.361	71133925.2113	70925087.9542	71126693.0519	71728102.7581	70798484.0664	71452640.8051	72166282.8518	72211902.3684	72950520.6137	73530732.3837	74273677.0091	74042982.7555	74053829.5497	75159252.9211	76168526.2053	77216066.087	78681384.9817	79494326.9654	80654301.5791	81446807.6355	81485213.662	81505641.2921	81733949.6145	81439764.596	82763337.4712	83217277.0968	83605246.4826	86178976.0767	84888762.2197	84951435.6228	83094927.519	82035133.0566	84168632.1662
5	Brazil	80398010.0672	85353850.5896	93725310.3382	97865269.6267	103643027.985	109135466.434	117375908.835	124395083.476	126450355.844	132173583.11	140835142.853	128733441.795	127473187.023	123670093.442	135277058.753	131120038.711	140637697.014	142502195.37	142637152.768	141203233.972	141945006.873	145846055.268	149552770.058	156863374.656	164823502.207	154125044.548	162577520.079	170074265.093	171753022.119	171899047.858	181331716.033	186791003.467	195904902.366	214272330.208	223041197.527	205393348.458	210131980.95	233755154.338	221201195.424	213144915.338	226994819.833
6	Rest South America	129765345.103	132194201.476	134457658.467	138807233.619	141365176.264	141901486.649	141570587.915	140482212.811	139856849.348	138926587.345	137582668.46	138369334.247	140382953.814	142215395.667	145591122.018	147850513.956	152069239.092	155407387.507	157648317.874	158100948.058	158285061.761	154205344.75	150215825.43	147497831.717	143634631.663	139112255.735	142068516.083	144341549.558	145166053.484	144547480.18	146366987.102	151347867.76	150558028.935	153721838.865	157498917.787	160352630.655	173433972.81	182309813.855	183304585.197	192242924.348	205564848.91
7	Northern_Africa	76324737.7237	79674662.9815	82647899.6803	84829561.9494	87602154.9047	90185995.9149	90598504.2624	89536662.7819	90096572.2083	89695095.6974	90988527.5909	90260043.2201	90440963.2456	91583833.0513	92633023.0261	94939732.5346	95737433.7416	96791899.4473	96617988.2528	97096739.5484	97877843.6905	97002496.5328	96327472.3015	95841706.5891	96057102.9543	94288385.7143	95441746.8968	95452170.4542	95746863.2629	95743519.707	95499814.3912	97375182.2571	98117755.3061	101507831.337	102106594.761	103394946.803	101197543.944	100486699.259	98997721.9178	99411341.7381	99733057.8059
8	Western_Africa	68196390.6067	68360654.6363	68605483.2465	68854252.7351	69162906.6651	69535113.809	70250042.4252	70827942.1523	71351858.8601	71971439.875	72804687.2354	73831142.1156	74349948.8872	75310929.5748	76308284.4348	76890910.6678	77306779.3834	77673422.6974	78173084.4417	78605491.204	78994806.2174	80378927.729	81810288.1011	83311627.509	83988699.478	85408496.443	86086272.094	87075965.3612	88294263.7455	89097993.7478	89976587.4917	91802072.1734	93805838.8027	95338103.1867	97603812.2752	98884644.5189	100889259.701	102202030.346	102827329.276	104177314.459	105871377.166
9	Eastern_Africa	113849402.365	115198027.006	116596929.57	117967707.573	119040072.405	120557856.792	121493244.952	122654107.751	123829180.399	124811068.39	126026197.581	127372659.496	127523905.174	129051612.003	129170935.105	129766607.208	131567910.583	132375415.256	133141021.975	134162419.805	134580541.891	138119385.876	142166436.028	144610571.146	149171722.342	152420057.129	154072999.954	153812522.693	154736948.392	155980032.974	155863201.293	159822306.818	165401486.15	167948912.804	172810799.269	178544539.396	180777431.355	186013619.683	189414510.407	192412847.503	195992439.768
10	South_Africa	30393042.728	31059687.0801	31552898.2141	31867257.7867	32341689.2151	32498597.3391	32534722.1612	32883588.5738	33092792.1	33640649.8608	33895790.7369	35996002.1437	35597800.6049	33710047.8424	34542783.7881	33940508.5395	33534610.2766	32572495.208	33344229.1475	32971968.9961	33020722.7411	32661460.1725	32178658.1869	33226524.8236	32039366.0407	31782657.5599	32229664.4307	31695043.5093	31596089.9484	31844778.8115	31126306.5959	32594054.3678	33005031.8153	32813513.1948	33812918.0716	32754117.073	33543615.6812	33289692.3264	33193818.8956	33210253.8607	32828857.6941
11	Western_Europe	360572162.824	367307101.086	368272741.129	366977864.446	355945308.746	354414974.673	357599356.187	362500813.569	372373206.293	372303682.963	367263699.57	361626551.81	362524180.952	363215984.857	366728806.903	364985131.27	364046771.482	368035139.358	367152087.702	363736666.207	357710842.542	354923334.532	347843701.861	345934106.824	346412438.967	343473376.924	350456324.013	348244441.549	349331057.352	348550947.254	344899639.867	337268758.138	335480713.809	331141885.086	330816699.114	321551638.097	314376060.987	312412769.092	293577886.365	286059132.108	286177946.195
12	Central_Europe	122007066.835	124531795.847	125089495.024	130378925.853	130870998.979	133660539.768	135062014.098	136947531.889	139108020.579	139825010.382	136617756.086	141337131.66	140647423.972	142520094.96	143899580.594	139695189.796	139656918.595	137843516.259	138043665.003	136518900.505	126515958.084	111178774.091	109036953.258	108211458.575	106456600.364	107075460.845	106624843.175	104902638.836	103816835.247	101616610.552	100885102.078	99965536.4636	97854830.4492	102468291.481	98541001.5543	98627378.7511	99374220.7622	101906637.545	101929307.505	100045652.462	103029736.592
13	Turkey	124799098.688	126052399.478	127972996.945	130001507.13	129074321.129	134772432.123	139790477.971	140996321.898	145965860.552	143465146.102	145118645.178	141549200.61	143937066.8	145514777.688	143746120.984	140812538.501	143908186.278	147579097.257	145968939.949	150966992.937	153046332.761	151601361.315	151850984.296	154705773.328	142534372.712	145436515.288	144271397.937	144098606.031	146738919.525	144284297.778	143604380.459	139118436.819	139194159.483	142355541.833	144121299.744	145282963.515	144607880.023	140982913.63	133227439.402	141616067.74	137992534.853
14	Ukraine_region	44196458.7564	44820565.1666	44927843.5838	44854604.2319	45913394.6971	47036396.9791	47508799.7534	48168731.1489	49257841.7892	49828468.7527	50353138.9063	51344398.2944	52350463.24	53666612.9051	54549168.0572	57297706.937	59130261.6908	59805827.1516	59625760.4608	58915818.7585	58108463.1135	55052363.2269	46891084.2757	43380217.3599	40979345.2159	40580580.5121	40199557.2977	39069103.9231	38373341.6003	37623909.2766	37646847.6212	37225898.4403	37167536.0345	37458006.2078	37358431.0956	37528889.4401	39493148.5332	41078205.0112	42210154.606	43322206.7913	44913380.8865
15	Central_Asia	77763372.8883	79304749.9847	80093217.4786	80749141.437	82773065.0249	84932276.965	86412263.0922	88093278.6776	90018282.1338	91492822.7026	92925179.2032	93609244.6803	94156894.0512	95056389.5916	95462611.4095	98228369.3571	102218268.756	104625599.919	106280300.099	106825259.097	107363584.766	103111824.375	91907097.8398	88790073.8634	83954849.8321	82705403.3309	78596819.5724	72149846.8409	67568388.8924	62549090.0027	57425648.9323	57994624.0556	58524266.8223	57055095.342	57565069.041	58154451.5745	60405046.2108	60285732.929	60098806.4797	60835563.256	58960047.2069
16	Russia+	155114128.269	156352787.458	156478961.437	156339991.094	158211133.224	160269137.363	161490397.676	163194993.902	165323795.587	166716259.784	168017283.157	168887016.07	169550115.722	170764311.495	171212255.119	175087648.634	180772536.834	184225186.56	186548923.684	187432577.811	188280152.036	181271821.651	164493257.88	156302751.794	148319237.916	146733800.428	157683968.595	167822615.853	178179734.308	188159603.106	199735409.018	190190399.901	180600300.264	170579396.047	160912356.935	151030854.363	167041366.893	183244302.751	199343641.646	214714082.073	231026661.437
17	Middle_East	169758594.283	175691441.861	180400878.591	187375616.927	192014531.907	196379282.632	196208824.529	196759878.25	195488329.058	197560560.832	201735127.388	202095423.553	208484915.369	212802803.157	215767578.231	217725283.692	218365886.329	220544485.888	225022607.558	228653234.942	231920642.4	228935350.935	231057363.587	225492124.401	227422204.651	227252998.518	228174786.348	226701503.745	225782854.372	226582824.311	227750060.144	224100149.006	223677954.261	227248693.271	230319160.811	234352101.345	236137183.332	233343406.788	228800670.193	229401808.254	235215743.573
18	India+	243267407.597	250022260.762	256178190.82	263079450.606	268041983.479	274504103.302	276916545.583	279781949.105	282842353.243	284025608.078	285324660.221	287484732.838	287075059.091	289647845.464	294480036.759	297341111.974	296590112.942	290768190.841	295986249.794	297888202.622	297038541.418	302089067.864	300566380.277	301448996.009	306788078.141	309379324.269	318337791.493	335762177.503	346046947.518	361372250.947	363478035.889	364659411.783	361136204.428	362618950.951	368465314.965	374690378.468	373736641.62	369454016.32	371093258.661	379240022.184	383992195.338
19	Korea	16143689.5809	17666729.7902	18454797.2894	18797179.8765	21698320.8283	21731543.2032	19996595.2071	22858300.9389	24590455.2395	25058180.5422	24582621.0507	22945587.3686	22751509.0364	22997653.2698	22707355.8595	22619781.128	22946070.7548	23451570.1944	23900553.6189	25237919.0469	25000098.3757	24912917.6428	24092708.4402	24415342.8523	21255048.3508	21456510.292	20899259.5124	21247657.2382	20388063.788	21124606.9792	20393610.7807	20511277.0189	20623765.0074	21481546.1771	22364402.4933	25052443.1199	22382211.6595	22511869.7927	21569915.9567	20019738.8403	20264401.8307
20	China+	218332734.046	227200122.446	238257484.842	251183474.19	249802891.609	256713185.037	259718921.479	272163149.599	265831112.146	284270822.377	304365987.296	347882585.749	400880860.064	450115048.392	489392271.119	501650339.868	524783390.618	584296543.934	621847372.006	647666437.505	679734071.896	730200701.013	729829703.936	705949223.707	760694003.965	812634740.84	808864774.766	865729952.873	881323412.215	891169354.984	914702118.915	933731983.051	966174836.298	984631227.607	1065847109.0	1087249958.06	1103677249.47	1074448891.38	1079479832.98	1165480732.78	1245778546.86
21	South_East_Asia	51335595.1149	54219144.5948	55870388.7426	58852533.1979	61181412.5546	62398359.851	64391930.4089	67803773.6165	71387628.4174	72751594.1637	75698790.4456	77905644.9701	81120374.9326	84245045.6571	86766012.2317	89531879.6902	92725403.6167	95346165.5596	99298920.4175	101776553.488	106282040.443	106315591.987	107779436.841	110474351.346	112109061.199	117135210.446	119227120.764	120359620.887	120394129.218	121899278.756	122044643.021	123456663.482	124230752.933	128123959.217	127521241.633	125857925.728	127455982.902	130303961.697	122084784.048	124616180.983	126698179.56
22	Indonesia	76019732.9267	75821557.3707	77038281.6044	77464793.1313	78300618.2161	78326937.8963	78683407.8706	79326535.7745	80634283.6433	81608081.1016	84411614.2203	89347782.0771	94669001.6238	96394181.4115	100833490.645	104594211.599	108823630.683	111584518.485	115629268.019	117777672.503	120420269.766	121292723.076	122637552.375	121978467.204	122588740.779	119677519.211	120460921.77	120048828.364	121939172.854	122267173.449	123388140.132	127094503.826	132493865.891	142211441.206	136620189.891	139637977.798	141642067.924	143532729.459	144561965.223	150965845.695	151847065.94
23	Japan	36431562.0804	37371406.6358	39230589.047	41032472.3988	38821836.0092	37248054.3179	40038674.6756	40731858.3476	41692190.597	43351665.8829	39813852.6973	40438830.6209	41280176.8395	42636738.2282	43261230.5386	42577613.1597	43612117.8837	44268635.0866	43630908.6818	44112985.1455	43522537.2161	43861602.798	44361386.1003	45061737.0351	45066284.4802	43310440.8106	42678742.9277	42182341.8276	41284732.6248	41469960.2372	41761555.2641	39878309.5638	39140921.4636	42113341.5486	42775822.6552	42140917.9234	41193558.224	41903541.5107	38311751.6968	36446798.8047	37584125.1333
24	Oceania	68326727.569	74142373.603	80210776.1046	88546648.2008	82127617.7038	87727122.9621	91224784.5096	94112857.0589	98334949.9399	101003869.396	100423820.431	101575636.467	102711721.97	106401007.551	108271166.013	108245180.763	109392750.017	112784985.106	112190838.98	114788049.708	114068984.137	114293887.187	114791097.179	114519504.019	114063799.924	113313655.291	116093096.425	119686118.58	121286612.67	124688263.516	128960283.212	132512632.463	132653903.924	137439925.789	139483755.354	154233238.137	147712473.943	146484274.408	138656655.609	131434017.407	132642824.36
25	Rest_Southern_Asia	32033650.2787	33570775.4426	35051388.9536	36647113.3174	38007511.6441	39768557.6452	40283871.192	41110560.0075	41792835.4827	42490411.0091	42764503.0652	42900078.3894	43418901.7401	43673147.9247	44138316.2684	44642096.6027	45428213.5052	45674917.106	45891493.9658	46182845.3074	46364084.1074	46712415.3489	47511652.2244	47524356.5138	47825118.4312	48490289.9998	52445718.7565	57921648.3921	61763733.0496	67377136.7529	72081202.685	72397166.7196	72733663.6656	72712046.5364	74079325.0328	75368645.6322	75743661.0476	74627337.0327	72431509.5017	74195683.4386	73603710.2776
26	Rest_Southern_Africa	38377884.2921	38087178.9923	37594689.0589	37329336.8319	36715181.5254	36223483.7027	36729313.6639	37079180.8255	37644606.4276	37925889.1705	38723694.2222	39043326.347	39035323.4718	39548444.25	39763512.6607	40135758.6595	40853361.5344	41699110.9602	42665318.9954	43466276.0255	44010509.4329	44477569.498	44771931.039	45405917.5815	45327292.2983	45870544.2633	46207481.8554	46664641.5925	46964151.3671	47572193.2787	47889560.3804	48073397.7053	49076731.7005	49527933.0315	49863836.5641	50335657.8649	50973534.6898	51038251.3551	51051289.3541	51699593.564	51936568.8921
27	World	2769271301.01	2833493728.97	2890372207.18	2950943198.22	2963002035.89	3017517552.34	3061258369.4	3103930741.27	3149828858.39	3187077621.08	3230224306.91	3276891864.06	3349005157.22	3435935400.29	3515978064.74	3538312839.02	3608596312.21	3702554871.19	3767257633.54	3816625640.1	3849710431.17	3877116887.05	3839769015.29	3816053542.57	3855922762.42	3896166239.55	3941459754.36	4029989969.07	4069794371.41	4106704846.18	4154777736.31	4177985722.59	4218006406.62	4293104472.52	4393611470.51	4421297272.31	4459769894.32	4475199293.3	4418434858.84	4528803143.33	4683029687.58
