# Supplementary material for: Lessons from temporal and spatial patterns in global use of N and P fertilizer on cropland
Source: Sci Rep. 2017 Jan 13;7:40366. doi: 10.1038/srep40366 (PMC5234009; doi:10.1038/srep40366)
Supplement: Supplementary Dataset 14 [file srep40366-s16.csv]

IMAGE_region	Name	1970	1971	1972	1973	1974	1975	1976	1977	1978	1979	1980	1981	1982	1983	1984	1985	1986	1987	1988	1989	1990	1991	1992	1993	1994	1995	1996	1997	1998	1999	2000	2001	2002	2003	2004	2005	2006	2007	2008	2009	2010
1	Canada	162221301.768	151274760.563	161683904.542	151270076.944	158985638.127	167601945.789	182193388.62	192559472.07	187837202.338	190795889.056	193131227.338	209836180.31	215324738.169	210992988.972	210714474.056	203069632.169	213696045.761	201293978.366	189969039.155	194024226.873	215971830.423	219471501.634	218650832.085	218842514.254	226879794.31	234961959.746	237629381.38	243290568.197	248735915.549	253452601.352	237147302.563	207073319.718	202250088.225	218781473.944	249625102.085	255979964.986	260177194.704	261792375.915	262991175.606	267205743.493	268090536.761
2	USA	1057154619.38	1071381720.08	1157917234.2	1119845460.06	1176548178.31	1169265830.34	1253099679.61	1305965637.89	1406106659.04	1393342191.61	1472896525.8	1488719966.7	1408735280.9	1439292096.17	1394372009.86	1762056283.3	1760906867.04	1559114550.14	1557085423.75	1520397077.44	1601457649.24	1766097222.37	1591737793.97	1844794630.11	1609610549.69	1785009668.31	1724500532.54	1828804890.37	1852866746.31	1887846110.65	1867633959.58	1832451522.54	1880281263.61	1924257545.75	2002795396.06	2025468169.07	2071005948.28	2011060918.2	2025339100.79	2009953594.7	1920184512.51
3	Mexico	85038741.9859	87432238.538	89339640.7254	91459725.3549	95923790.4113	98113784.3634	97436734.6268	102393900.834	106590009.007	111357953.092	117531131.411	122852272.068	128870752.397	123772681.454	135144184.673	132742036.458	137619417.965	130763386.49	129094488.915	131632220.085	133047623.979	141294736.792	137706048.12	143483090.363	143863615.232	150499456.458	152928142.07	156215411.673	154643880.645	154896408.915	161859208.975	170350407.273	176135796.332	178739066.915	181273891.9	185033077.515	186515186.599	187411929.231	187082864.973	187305437.944	188676576.152
4	Rest Central_America	93537588.1155	79981779.3563	77438243.1972	79020024.5282	81310325.7042	77208151.6789	79463279.1197	87376984.007	91819553.5324	96001086.7718	87443456.0845	90797082.7155	94401303.8282	91186674.1239	101163090.631	94469783.0028	90262582.9859	92885259.1761	96725542.2324	98611349.5141	101519614.296	105080513.345	94413000.7394	80423493.6408	80894532.0915	78319881.4507	85419618.4648	84900848.7465	80771508.3732	80936897.7394	83842204.6408	85257579.2817	85044946.5704	82049653.2183	89664756.0634	80820710.3944	81932235.0423	85100170.2324	83872592.0634	85276742.7394	85669509.9014
5	Brazil	158516852.197	166994776.732	177824031.183	191190530.845	206971938.366	217512361.887	234305624.254	245575206.197	243868638.732	257409490.254	282485557.915	300498125.38	306956396.423	323291491.887	351874969.408	376483807.69	371409946.0	398534736.423	421283443.718	409446856.056	407445862.817	405320240.845	415370341.296	420884661.465	465243143.915	476858288.535	482556646.535	488093422.056	507372028.648	513787018.451	538775963.014	578783237.437	633744973.859	676343354.901	721825961.972	717857439.775	757763848.056	809757993.775	854435769.239	880691567.662	921481698.62
6	Rest South America	249295491.746	263201315.0	272591879.099	276010819.761	288366004.676	290296335.38	290897014.958	303906774.479	306185543.437	306912757.155	320152572.479	336781710.366	333572731.831	337632111.099	336734622.676	553918426.479	548360099.408	528306608.085	503218522.028	445808051.944	424281894.704	473709042.197	489620036.704	494981065.803	502953118.366	467593857.324	489360202.563	529701252.676	544420078.873	566654588.732	569445754.507	590833521.634	614331630.789	628738305.324	664564854.254	679635537.437	697119946.113	696408986.873	716087643.662	752707146.394	730444519.099
7	Northern_Africa	105296521.127	108903046.937	109697318.239	112881930.338	110223573.803	110773887.549	109224928.887	116074559.648	116231490.817	120658616.099	112037379.655	119079792.866	115515912.796	120497826.958	129284353.0	135555316.585	139595938.451	141765938.887	142540131.577	148592623.099	165084485.127	163415364.352	165792965.676	150449781.796	148742122.127	182525455.162	162983957.0	191223975.915	170236341.507	175669329.465	176764798.514	171370715.993	191925141.775	200664367.493	214606710.493	221834435.155	223190589.972	239166834.676	241317359.254	233974703.838	247423472.697
8	Western_Africa	143702169.634	138729596.296	135929581.113	140075149.113	147860516.62	149719804.056	143536296.056	140522454.225	140022928.085	143113427.239	145824913.408	149743009.521	149290722.141	151773439.662	161058895.859	175177742.817	184311676.254	194004083.859	203311253.155	211732284.394	220994803.211	231989327.831	242005895.887	249058072.789	258697640.676	264826522.31	270078244.535	277178468.817	284006083.465	289693884.0	291595276.423	294999916.479	306064197.211	317461183.915	336127482.873	351065418.817	362803429.099	375248576.451	388168945.07	400635214.338	417666578.535
9	Eastern_Africa	74892369.507	76167771.9437	76732905.4366	77867332.0986	79753766.8028	81559694.9437	82517312.0141	84799283.5775	82503359.831	79944808.8873	81565193.7324	84936673.3944	86581833.7887	83340991.6197	85631957.5493	88021649.3099	91463378.4648	97587931.8873	97267230.338	98451580.5352	98017285.8169	103760189.944	103415026.338	102294264.127	102443864.014	110945559.873	114398180.944	117708873.099	116827752.239	115124416.634	120056334.127	125435858.873	133100293.634	133768273.775	144602535.38	149898328.254	154100268.225	157345411.099	160834710.845	166200263.324	171250427.042
10	South_Africa	42532841.1047	50219016.7765	49768324.9343	52022919.5681	50642593.4836	54994486.3498	55867158.4865	57905858.9907	59524334.716	62070383.185	65547941.878	67109163.7907	61272213.9597	49125018.6541	53573546.9907	55648322.6315	58777257.8569	61405766.9372	65201346.9456	61923451.7865	62227531.0921	52640888.3259	52826213.3991	51842340.5512	57087468.8146	61361061.4442	59218782.2555	63315460.5048	61121201.4766	61318416.0541	62221905.1597	65832178.9132	62123152.2583	62625944.3146	63879787.9977	62978016.1174	64886591.4282	65135880.3859	63617200.922	64057183.3234	64563631.9087
11	Western_Europe	742470032.113	756325320.127	800891875.014	832602156.62	822761272.986	817656800.761	794046772.873	933774545.155	936914339.986	1012706050.49	990630526.535	1058467826.54	1032377315.75	1102265179.3	1117096503.62	1252330096.75	1231524159.45	1214554484.82	1233824984.69	1208549273.1	1242279955.69	1204786566.45	1235862333.94	1214150135.66	1189416953.76	1215812041.3	1235579664.59	1305641181.41	1304383762.9	1375082208.34	1333213189.62	1351775910.59	1299684380.34	1333208120.03	1333479310.65	1386209305.99	1363821276.7	1407316456.31	1358901497.68	1383731613.96	1395151127.18
12	Central_Europe	349139675.196	356378751.796	391850209.566	403358942.844	403738205.139	417999015.462	418275136.086	438685056.743	427531358.323	434838008.417	409975580.617	439994615.132	442156683.28	458868958.496	461541464.304	529357274.58	504046442.172	510498831.423	510988015.527	471807969.904	469130756.222	421323051.65	419699619.61	414326578.43	420907009.928	434416283.771	466790569.326	442942553.067	453445306.998	420116487.084	424245033.634	409280896.246	411525453.661	449670476.008	441663299.078	474439223.235	476753450.661	490828643.72	466358349.634	481766706.448	483818348.609
13	Turkey	80796417.9211	85301801.5239	85254894.9437	80869570.8042	85103486.3592	96802865.2704	106486677.711	110581931.663	111435368.169	114780971.563	114017442.524	119925168.935	119730694.539	122507110.339	123118581.148	134938351.79	139361495.275	149468836.265	142558848.679	143263181.341	144440203.444	153145920.127	153068609.794	148224788.625	147032683.189	147281794.473	151163688.262	158884532.282	160002349.493	163437435.915	156493097.535	159747042.575	158490112.47	164956475.124	171359438.237	179591598.789	180069135.538	182743002.028	186326090.397	186043729.43	191055615.003
14	Ukraine_region	193392969.411	191458308.505	202155442.086	211729388.038	201318307.446	195595154.314	204331352.184	228270807.701	216436897.771	208364377.399	188191620.727	186038783.703	191863808.877	199288151.31	203277159.652	204910989.765	212532888.294	216843620.552	219301995.817	225477135.948	214958288.37	207403077.088	290832119.745	287997257.506	285937194.749	240754801.393	232638448.087	212027980.732	198792225.631	177402059.017	196452164.884	207750713.996	198051056.918	224294359.393	211909767.171	234888877.395	241534634.734	239769704.845	225968237.673	225781126.995	227756840.018
15	Central_Asia	113672635.331	115946319.498	122765533.854	125755442.541	119975735.738	118440981.459	120587963.99	140789509.672	134139239.693	133842911.785	118684195.234	118548739.917	116349922.414	115829603.651	115889956.744	119137908.723	125178642.268	126174329.346	126820983.714	131534087.27	127842518.2	127867981.687	130712275.109	119884328.797	93803770.6197	77223432.8975	73112975.087	69490942.6318	77135721.8599	77056419.1575	89777198.3028	95201250.8118	102747803.322	102510835.585	103857161.742	107552902.627	110580354.768	113846279.866	116873247.752	119452924.192	124257867.606
16	Russia+	371183456.725	371720603.331	392648401.321	405156860.017	387444632.166	382756401.744	390185460.577	446158911.472	420607121.739	411184502.331	363347893.887	363840391.542	371721724.134	383123967.739	388995625.563	395961226.232	414903714.451	417043026.852	418971189.085	436008307.711	422562236.07	418553659.69	531657959.577	515776928.885	426283168.472	398529152.144	388628719.606	346734762.828	335740519.697	299328859.085	347389670.444	368765373.768	368132425.592	374321623.62	362854689.127	375816682.887	382939043.352	384759095.617	382230826.434	387714003.566	389649009.07
17	Middle_East	56527863.1901	62586987.3141	61833530.6549	67479957.7606	66997566.9789	73821733.4225	73198200.7324	76138845.4507	72059135.8592	76927034.4225	79701444.2606	86076992.2394	92962871.6056	93533671.5493	100838430.338	107917408.268	114318865.697	125448106.93	114078693.197	127165257.401	127547905.683	141023738.415	149365973.768	158683656.211	161077327.761	160016732.838	153185347.542	157386622.761	148739821.359	146076994.93	140423629.5	153779386.789	171372382.352	183744191.127	188398916.225	198974454.014	206802306.803	217215080.62	233959017.62	229508009.239	238859664.408
18	India+	562402537.042	565302787.887	563369405.211	561251563.803	596514976.338	596074854.93	623196370.704	655777431.831	671592810.986	657639335.493	653340517.465	682301031.831	732311493.662	753417922.254	787014831.549	763889800.845	744566789.155	779028952.113	827771374.225	888591859.155	922377466.761	950049826.338	963555770.986	975743674.225	995936310.141	1039107896.9	1060384808.03	1075299126.34	1094520706.9	1120205014.65	1119785418.73	1099100804.08	1082918166.62	1085620362.39	1116766769.72	1142885662.54	1206240545.92	1285177980.99	1305641600.56	1301440292.82	1358620032.96
19	Korea	44288169.4296	44370782.2465	45168945.1408	46096667.5141	48507043.0423	51552064.7606	54162172.6338	56974681.6901	58237897.6338	55251413.5211	54044532.8732	52144497.0282	54134091.8732	57379507.6338	62437428.338	62535196.662	60577308.7042	59496010.3662	60319870.7324	59348351.6901	59662020.169	59858019.1972	59993060.0	57595870.169	51637126.3592	47078582.2535	43008507.5493	43510190.1549	43855117.9859	44019418.6408	44766102.5423	45325557.1408	44494912.5775	44343385.2324	45629364.1268	45740668.5352	45853812.4225	45804413.0493	45886441.669	46061715.2324	45528163.5352
20	China+	727058552.394	760321687.746	785099861.127	811918808.169	852276917.887	869353027.746	877942822.113	916358257.887	965435501.831	1014271731.69	1008780749.72	1071577593.8	1148567792.25	1231632292.25	1284464016.06	1308307561.27	1316866552.11	1333445749.44	1355228702.82	1394358064.23	1447034565.35	1503953997.18	1521933516.9	1544256621.27	1592658231.13	1657408572.96	1714252094.08	1768684334.79	1776316718.17	1763026961.41	1703221901.13	1693288675.92	1680442219.15	1699720289.58	1758827007.18	1831945711.69	1930738524.51	2006206452.68	2057576709.86	2103951400.0	2167464671.55
21	South_East_Asia	176369083.296	180663958.648	181588959.789	188605012.085	209139658.338	214398855.056	224552559.69	240105006.887	241463027.38	263059488.254	271842700.789	294432518.239	314820665.042	314069657.296	342558218.056	347229505.887	344292902.958	349415955.972	370253926.31	393246114.592	393067937.07	406570187.042	423668398.592	442632060.028	462473524.451	487303742.901	512912596.648	516097278.169	530323283.831	563870084.901	596525187.127	617044818.028	640610440.817	679694403.38	716843030.704	740495618.535	757949467.324	785192729.268	804303226.789	812124751.211	829473608.676
22	Indonesia	85930557.4085	88527996.7606	92960885.8592	96356913.5915	102174840.338	102990167.408	102558854.366	108962909.028	116259559.352	125603806.831	132714826.535	142730986.789	149166794.183	158467403.268	170990005.211	178747346.535	186790075.606	195697210.423	207351415.042	213889318.535	221103834.141	230935443.972	242589651.211	253096563.296	265221549.634	279132222.423	287985455.662	294244679.634	301952286.479	312157386.93	324845383.042	341677436.451	360874092.141	386432829.803	426694167.127	458980058.479	477196424.31	479187988.31	499206183.296	512252707.07	529330090.986
23	Japan	91940928.4437	89166158.6127	96697777.1479	99142974.6268	101035640.462	98342811.1408	96445143.8704	103490003.025	103279109.676	101944847.932	97113741.4789	98084593.8028	99715076.5704	100382870.056	103398461.204	83610694.4577	80215776.3944	79689185.0704	76631899.5775	76194530.0958	75199161.138	74134955.7634	69671653.3944	67544338.4296	69045723.0507	71903841.4901	67851511.8845	66408201.7465	64153217.2113	63235033.8	63352900.6901	64597423.8521	60741971.7535	59528203.1239	60963374.9324	61527916.8056	60209672.9366	70803735.0592	75682135.2	75938969.2394	76324586.0113
24	Oceania	70431828.8451	67530753.1162	74794694.6634	73337664.4056	83779306.8197	83580214.9958	81224689.5577	92422193.1394	98597457.7155	103115857.127	103146585.811	91199393.031	111398432.761	111494269.479	131652980.261	129729166.979	119095756.862	117231014.561	116695096.472	119978748.113	113293973.824	118395838.12	121314666.479	120210154.38	137901607.908	141670909.915	167026514.183	173763402.092	177869794.606	185827135.486	188547302.31	156199818.106	171027673.268	158795000.57	189320865.045	158654129.454	165619141.341	166093026.683	162770731.577	164578457.282	168577151.43
25	Rest_Southern_Asia	140797219.014	137486947.324	137488252.817	142813228.479	151358269.761	151309965.648	157585468.986	164784272.831	167461211.901	172353155.549	178041979.521	184889613.183	190142856.592	188766381.056	196456839.662	197404273.887	195338323.859	206744283.099	206591204.225	213303331.211	219922683.493	224670917.69	225812658.169	225328622.423	234941055.268	241444844.789	247154630.873	252940929.761	267257017.493	282075324.0	280450439.352	283586249.155	285829518.746	293830471.169	312173224.0	317745389.296	325270661.563	339611281.211	353687480.465	355887866.577	367123888.183
26	Rest_Southern_Africa	37747799.9521	39942922.8324	42036798.4901	43056626.8845	43881977.7394	45956623.9225	47545964.0141	49501113.7113	48261574.3451	47895647.2887	48498644.7493	50079629.5986	48879782.7634	46904450.538	50303689.3028	53572260.0113	54867967.0113	55218876.1831	56869364.8662	58082455.338	56601330.5704	51014503.1479	48438479.338	48258480.7634	54555933.5423	57033804.8028	59662271.662	63350898.3521	62653883.4366	65640428.6761	67007096.4225	69657692.2606	72068757.8662	75699415.8662	77710009.2817	81608099.6972	85546640.3099	87119725.7042	88028477.6056	91113031.7465	94862881.2535
27	World	6016338482.82	6107317754.37	6385528035.92	6481174540.85	6672593908.45	6733678011.27	6900866905.63	7399855785.92	7530402025.35	7695386383.1	7690688354.93	8010685680.28	8116821646.48	8368837107.04	8599587091.55	9446721428.17	9440880416.9	9341661161.97	9449953243.66	9481418112.68	9687073684.51	9956466740.85	10099714597.2	10350762683.1	10185245038.0	10509019211.3	10640410790.1	10927841567.6	11018145397.2	11157935618.3	11185837015.5	11239168935.2	11394010529.6	11739799287.3	12187417893.0	12527627480.3	12876621288.7	13190105950.7	13347146711.3	13525354708.5	13703306846.5
