# Supplementary material for: Lessons from temporal and spatial patterns in global use of N and P fertilizer on cropland
Source: Sci Rep. 2017 Jan 13;7:40366. doi: 10.1038/srep40366 (PMC5234009; doi:10.1038/srep40366)
Supplement: Supplementary Dataset 15 [file srep40366-s17.csv]

IMAGE_region;Name;1970;1971;1972;1973;1974;1975;1976;1977;1978;1979;1980;1981;1982;1983;1984;1985;1986;1987;1988;1989;1990;1991;1992;1993;1994;1995;1996;1997;1998;1999;2000;2001;2002;2003;2004;2005;2006;2007;2008;2009;2010
1;Canada;0.905099510551;0.817326213592;0.737761322932;0.596045711888;0.616469006891;0.647774049782;0.704131207426;0.646701966849;0.601575213107;0.611832903045;0.610780319709;0.662190876724;0.665936585153;0.602747841458;0.588061200043;0.588974897631;0.689674475112;0.642957521785;0.622900274287;0.640071795978;0.745465875896;0.741883061738;0.712422220285;0.691382017914;0.722703789934;0.714585222856;…
2;USA;0.466163855271;0.465042790768;0.483222742958;0.465230591904;0.536531722156;0.471721110376;0.477004086103;0.542270905253;0.541175365412;0.552410179486;0.58247538509;0.648701003947;0.694940344558;0.618930175956;0.625937970065;0.868157022359;0.900263757255;0.778967207751;0.780002842721;0.729837164192;0.790330179169;0.854050944594;0.726296523801;0.81517882105;0.712362027737;0.764836692177;0.727…
3;Mexico;0.790498889012;0.699754981519;0.687924854288;0.651884635921;0.569969468234;0.517215308292;0.554436765416;0.59594001802;0.556183501601;0.585226938674;0.592761746712;0.478112551834;0.48006795109;0.520526079924;0.517542878496;0.485339481314;0.514902776394;0.465978141289;0.49303545864;0.53474179278;0.529555409655;0.551263349053;0.617922717889;0.617361192487;0.55819570316;0.839675565357;0.647…
4;Rest Central_America;0.720885059709;0.657021696452;0.644504962525;0.642243435016;0.602087990059;0.593204353254;0.586630384435;0.655842144525;0.667426001215;0.732491446147;0.650455863911;0.639467813684;0.733222984813;0.679493081979;0.714060059154;0.677906380536;0.619311694413;0.618341824547;0.619834798925;0.650506538217;0.679976702489;0.718875241582;0.70679771192;0.593921454246;0.578782284317;0.…
5;Brazil;0.465755316887;0.439582396715;0.352901071124;0.362111923171;0.351380295425;0.338964376657;0.29955868432;0.275759581621;0.275160264943;0.266865360717;0.254163569168;0.366261867084;0.393761021029;0.472529743889;0.374147617944;0.451162427413;0.371949125894;0.401581865079;0.445874026308;0.47398105106;0.489954609735;0.460263789072;0.446686227129;0.399672579839;0.390510766248;0.518775922164;0.…
6;Rest South America;1.03191167073;1.06002146054;1.07514812656;0.971313801618;0.999834295302;1.09229822893;0.998422833363;1.02995712012;0.972303722525;0.897302879911;0.936106902614;1.05532189522;1.02743502658;1.04000264851;0.935297796682;1.43731110813;1.28099913332;1.13102408376;1.05623896537;0.995609847274;0.994466382494;1.09446921023;1.0999105826;1.05235282749;1.0364349052;0.931154332208;0.8147…
7;Northern_Africa;0.653925639057;0.616224727005;0.577765922394;0.624309915094;0.566984123246;0.537663564273;0.508083494338;0.5553879102;0.519220970824;0.520145401876;0.430620317147;0.477133532575;0.437972452869;0.427969778312;0.43178682925;0.403234798075;0.422145459597;0.411992270646;0.441996059355;0.483108894474;0.525412899089;0.547152011117;0.586795551615;0.523862004528;0.52734334971;0.66175553…
8;Western_Africa;1.66762594434;1.55841606255;1.48171484164;1.55220866491;1.5198359321;1.44274615183;1.24714374103;1.17827959835;1.17273039844;1.14986149062;1.05081042976;0.964774893207;0.991533125475;0.941354776705;0.948073027048;1.06072467348;1.08548318969;1.12850479018;1.10331726368;1.11054164599;1.12898424744;1.13513882962;1.12466017308;1.09274227885;1.31073045452;1.28285205741;1.33176995348;1…
9;Eastern_Africa;0.785338694499;0.780989063848;0.758915853601;0.745074890172;0.766026345251;0.759723475136;0.765797158848;0.771633988719;0.729619720967;0.708623507738;0.674249501768;0.638715488116;0.678924234285;0.590744067453;0.636073838539;0.647658975697;0.610433485215;0.632166702499;0.611100415307;0.594636368238;0.580705654848;0.602058418814;0.571616651886;0.590824212362;0.505842501618;0.55983…
10;South_Africa;0.287399809758;0.317124136797;0.298627872662;0.303359215133;0.279003198538;0.301646352952;0.301762404988;0.295237452452;0.292649347937;0.285152346566;0.289382615861;0.253548764415;0.249034780109;0.252327587459;0.256779541376;0.300945381485;0.342118527194;0.423603226938;0.405518130357;0.412780935928;0.414010044452;0.364374498496;0.386684308515;0.320022719469;0.411014836847;0.450406…
11;Western_Europe;0.345334292059;0.334121723393;0.345058034377;0.353620303116;0.390259988488;0.400500383324;0.375282191302;0.422428565812;0.39137902357;0.423592596348;0.435512983409;0.494153276996;0.479292028706;0.50909690748;0.504383761196;0.58173678913;0.578776309178;0.558666007656;0.571210044248;0.574340266496;0.651057914885;0.66616328024;0.752192488304;0.759511124715;0.737670083204;0.78171007…
12;Central_Europe;0.370002818859;0.352986596923;0.377187575269;0.338965932661;0.32981637701;0.320189640168;0.31473990938;0.317433540418;0.297026868085;0.297223625079;0.300366753857;0.30163384308;0.309013494453;0.307183501917;0.301626944877;0.373477017628;0.351403563488;0.378325773962;0.378885221573;0.357675338821;0.517793783743;0.830147707834;0.91804902531;0.974087503971;1.07675614952;1.018368522…
13;Turkey;0.510599535334;0.514479057914;0.458823629749;0.390743992337;0.457555591405;0.375049239569;0.328949520718;0.330018756673;0.279791672645;0.322732549514;0.307890376583;0.378511679464;0.345224795142;0.334481850008;0.36320479132;0.455520966204;0.439296712864;0.431974209382;0.469560272085;0.408117693942;0.402782870462;0.428645808396;0.405015447511;0.341340196554;0.514571450581;0.429791226558;…
14;Ukraine_region;0.394859263241;0.363248958417;0.365026173934;0.368983668372;0.311780990661;0.272432075238;0.277390496291;0.300690108483;0.269146726992;0.253536840835;0.224628396114;0.214348550817;0.213118987525;0.210711156074;0.209959946355;0.189714743772;0.182515179953;0.181897307671;0.186271412463;0.197919660713;0.195885913762;0.220322970125;0.533182328686;0.764684436778;1.20213918073;1.08353…
15;Central_Asia;0.294800633611;0.280125583822;0.285771851916;0.284990642836;0.242798489681;0.215179742125;0.213772828711;0.241099151968;0.219269975973;0.213982458287;0.186139746769;0.178442388391;0.16935233526;0.160648581061;0.156735325086;0.143482740922;0.139249964367;0.137277573184;0.138280992387;0.149238340848;0.151126338033;0.175172286847;0.317705410885;0.348269790891;0.475314248801;0.4395059…
16;Russia+;0.405789692664;0.378277294769;0.38469975271;0.38756600535;0.332298183464;0.295820920425;0.295454380996;0.325993425482;0.292923459207;0.280012640028;0.24297758439;0.233446658462;0.230668654699;0.226565141524;0.224346928559;0.20388764183;0.197701197506;0.194395920245;0.196044204433;0.211726734874;0.213307401051;0.243962737819;0.536443641911;0.753089090144;1.1060476227;1.0048806362;1.0042…
17;Middle_East;0.451575036032;0.439256244994;0.421248888826;0.386885434699;0.372263145288;0.398365666916;0.380474759513;0.364084924602;0.34597715704;0.311684926048;0.266121126748;0.295307280262;0.260005179503;0.229930729913;0.228738808277;0.236663027873;0.24724743475;0.262410121602;0.217423153516;0.229730168741;0.218483506627;0.271131766229;0.268381040908;0.323818104261;0.318041993944;0.339416265…
18;India+;0.788625289143;0.766442201217;0.738823355227;0.696565876577;0.800353322299;0.785136475677;0.737006462681;0.684648739896;0.619984345325;0.584223530338;0.557155544882;0.550296209467;0.608653034606;0.582096845131;0.524280056196;0.472875825355;0.438314575803;0.515985253833;0.441169544992;0.429902562485;0.431999187409;0.425315887051;0.472199290555;0.49469043219;0.475213620537;0.497295142734;…
19;Korea;0.403058810123;0.346733900242;0.33076606897;0.332679703941;0.270314757157;0.293584536673;0.403726222033;0.346715190134;0.329400161917;0.324910472923;0.362034485415;0.383982834647;0.375862478795;0.359728577976;0.373237327174;0.35015281532;0.335422185801;0.321340107091;0.319231235752;0.288119131882;0.299326382711;0.301390214378;0.321364666274;0.299849186007;0.357852910709;0.31805081267;0.3…
20;China+;0.830974075945;0.767674591279;0.695670679744;0.605443735347;0.703415039609;0.682376610065;0.700805793627;0.643171000476;0.804121073629;0.665879687218;0.543450282622;0.552989778097;0.528315925442;0.50249955203;0.519777672499;0.643540629851;0.627096625993;0.479805383559;0.440055905751;0.440410953609;0.419964065225;0.363768055147;0.376946384554;0.440364368766;0.364350167555;0.322569414826;…
21;South_East_Asia;0.897471677599;0.792522296918;0.856079468514;0.823538598514;0.827989700752;0.937041499456;1.03421105343;0.912185305028;0.813294630253;0.998305081139;0.97227935678;1.03123892679;1.04789833815;0.963475752352;1.04148760962;1.01141608012;0.959391658163;0.97051734631;0.90944243853;0.978336818489;0.835621009721;0.870900495693;0.830908454059;0.767537026676;0.772425408096;0.68428374222…
22;Indonesia;2.38145069935;2.49919641915;1.64075697323;1.51197194284;1.31097382368;1.32483029525;1.39404499097;1.46335141455;1.33841164321;1.34688225652;1.0149336295;0.819435337833;0.665906231406;0.747804137389;0.696786424415;0.667885027678;0.622051966517;0.634105963121;0.614979451381;0.637073490631;0.6477350319;0.661858353253;0.666544641226;0.729521538847;0.75764175669;0.93550573781;1.0155321877…
23;Japan;0.275428306886;0.264930415949;0.265282032465;0.25349603866;0.286071374568;0.302070186333;0.261553807138;0.273649838334;0.263507053082;0.244726878024;0.271599111351;0.267714417549;0.263190489474;0.251121547846;0.252888722535;0.210894411423;0.19624459087;0.192188365206;0.191796156288;0.189159302001;0.193370619191;0.190196001092;0.177028632215;0.168750837546;0.174378661927;0.197879347012;0.…
24;Oceania;0.161928834228;0.141422921062;0.142030278107;0.114443818075;0.233769148794;0.231382958464;0.192295720363;0.209938023036;0.196437469404;0.193792753454;0.214613194058;0.190935484886;0.241980513562;0.223104534749;0.259315174147;0.27822020438;0.255794384689;0.2300073861;0.24266955551;0.253313014212;0.288882906029;0.273562737736;0.248046049136;0.238662084134;0.255752499572;0.244734324158;0.…
25;Rest_Southern_Asia;0.634081881845;0.610655449762;0.589301210381;0.589947611915;0.616943852572;0.539083633848;0.528140369763;0.487829491224;0.450669243457;0.43483582052;0.477871890697;0.488122190108;0.470753553106;0.444752289724;0.443544763585;0.425751893203;0.387465774314;0.39620018092;0.39406829074;0.394365498315;0.399486457694;0.4043530222;0.376455710654;0.395644270828;0.41265889584;0.395468…
26;Rest_Southern_Africa;0.687851079608;0.656938191135;0.670727844905;0.61945842427;0.638630965714;0.670138356299;0.674294313849;0.704112725713;0.662616994261;0.675550578135;0.592330287855;0.595298704439;0.635212203703;0.606166877727;0.688734940214;0.686027179509;0.717035663389;0.689494032699;0.671238620283;0.676385817204;0.695798589569;0.621065693943;0.617237915143;0.58017061225;0.748889051821;0.…
27;World;0.505566164291;0.484325271674;0.478234606403;0.456699967541;0.486853784785;0.465406701825;0.455234473103;0.468626679202;0.454324686342;0.44969121381;0.438496367413;0.462171980485;0.463991123892;0.453137246269;0.447556869383;0.501244198845;0.483531575221;0.460332826859;0.451842039125;0.451556347927;0.472784772077;0.489916214497;0.539300950834;0.580635689358;0.558953236272;0.558082299651;0…
