# Supplementary material for: Lessons from temporal and spatial patterns in global use of N and P fertilizer on cropland
Source: Sci Rep. 2017 Jan 13;7:40366. doi: 10.1038/srep40366 (PMC5234009; doi:10.1038/srep40366)
Supplement: Supplementary Dataset 16 [file srep40366-s18.csv]

IMAGE_region	Name	1970	1971	1972	1973	1974	1975	1976	1977	1978	1979	1980	1981	1982	1983	1984	1985	1986	1987	1988	1989	1990	1991	1992	1993	1994	1995	1996	1997	1998	1999	2000	2001	2002	2003	2004	2005	2006	2007	2008	2009	2010
1	Canada	2073500.73769	2165475.27741	2452073.18806	2396603.59028	2233911.3399	1674883.40245	1921175.11152	1972768.811	1527430.64814	1971204.40425	1805845.19038	1858120.19338	1636762.65771	1732394.65522	1855019.99922	1961272.80764	1939730.19317	1335624.92411	1624598.97144	1495956.34454	2006269.56478	1757788.95838	1986673.54163	1933007.93017	1903672.16989	1885864.34067	2425102.09109	2030078.95996	1848860.54094	1594492.15727	1648564.99461	1692592.50579	1736655.46956	1780753.88594	1824887.75492	1869057.07649	1912811.83065	1956566.58481	2000321.33896	2044076.09312	2087830.84728
2	USA	5348014.74941	5113647.70472	5224936.50025	9430982.82627	7144695.31164	6634206.23549	5003590.31198	5195125.17531	5073957.21496	7052896.7911	5406853.91959	5739935.8981	6867707.80802	7324731.05529	6716914.73616	6926921.46486	7549932.81561	6231554.3917	4490114.85073	5600937.31862	7445791.07227	7124403.8677	6904184.78397	7918570.33276	5820289.28555	6277764.61209	5757612.29055	7004151.84762	8431166.42923	5818219.23244	5229948.66835	5201143.17358	5172592.28277	5144295.99592	5116254.31304	5088467.23411	5058549.60854	5028631.98297	4998714.3574	4968796.73182	4938879.10625
3	Mexico	3424165.48695	3650183.49081	3496481.88516	3933193.52358	3267471.68987	3376675.45408	3927427.4145	2989500.74549	3699580.20362	2963796.81947	3209532.43519	3766937.54237	2602671.28757	3276607.73643	3808476.07792	3152310.12679	2953807.84393	2906697.19932	3966295.98257	3807965.63851	4160295.84549	3701083.62151	3651555.94659	3814718.08092	3607489.65927	3957063.16178	4579757.93516	3642101.93704	3810710.28438	4553503.33136	4859216.54089	4849011.2192	4838824.00462	4828654.89713	4818503.89675	4808371.00346	4689761.78346	4571152.56345	4452543.34345	4333934.12345	4215324.90344
4	Rest Central_America	9439323.56696	7105648.84248	6881801.65432	9023479.55355	7432041.22778	8136015.21547	7310843.04714	7041374.24194	8039635.55998	11253348.6116	9283234.51628	9303438.86948	9396653.5077	8602257.30556	8183274.90667	7382583.61766	6150129.52792	8701597.55119	11251065.9414	7842076.707	7867575.39048	8167241.36732	9966553.08489	10459240.3803	9274196.55543	11544339.6781	10633891.2089	9054007.67598	9090932.03581	9440484.61537	9364906.70716	9302870.88764	9240796.40659	9178683.264	9116531.45988	9054340.99423	8981391.75224	8908442.51026	8835493.26827	8762544.02628	8689594.7843
5	Brazil	6205691.16991	6067826.3378	7862222.45075	7774346.97632	7293746.89724	7514600.65332	7013722.10212	8364174.50451	8450471.94759	8712970.28785	9016907.98432	8020403.20393	10234698.0682	10391826.433	9172028.01172	9724512.42392	9522824.66643	9410778.98152	8610597.59591	8919050.12169	9575280.37019	8953799.26845	10440865.7705	8880644.45774	9451484.6447	9386528.46494	9370854.8394	11024556.8552	11674861.6482	8406789.16292	10113842.9032	10279563.8622	10445167.5207	10610653.8788	10776022.9365	10941274.6937	11117513.0814	11293751.469	11469989.8567	11646228.2444	11822466.632
6	Rest South America	6244332.91665	5771771.16717	7279574.81903	8121397.64362	5726603.52525	7528585.03973	6673501.43304	6550951.85585	7331886.93192	6790431.8622	6704759.19143	8781726.17854	7421430.31308	9701148.24414	8499713.90089	7105460.493	8065233.21816	10628897.1367	7305526.88289	7073350.54496	7269535.86349	5982452.32284	7133049.70953	6645478.31379	6533055.84635	6214192.82941	6330668.88705	7252749.06668	7825829.87421	8881869.7415	7674855.6026	7822358.37406	7969809.71181	8117209.61586	8264558.0862	8411855.12284	8587159.34885	8762463.57487	8937767.80088	9113072.02689	9288376.2529
7	Northern_Africa	1059214.07713	1203957.83195	1187705.6393	1266803.65918	1100634.59012	1090486.40447	1422326.14357	1150471.0949	1097825.47493	1206665.77235	1081382.03254	890706.477983	1110369.38389	855188.612699	919480.528667	1167365.34826	1114328.15112	1222128.36142	1236228.25622	1134984.454	1178961.88012	1408763.48006	1263642.19167	1024534.00176	1100571.78078	961367.999729	1925132.91708	1340554.11531	1037270.14119	1107189.47416	883057.027088	891499.860523	899935.421969	908363.711427	916784.728896	925198.474377	916258.566602	907318.658828	898378.751053	889438.843279	880498.935504
8	Western_Africa	8683487.39275	8658772.15157	7986992.3411	8084566.41509	8832900.87478	9342363.89633	8903834.06844	8296761.27655	9953808.3839	9621336.91287	9559672.7705	9639574.64717	8791515.88857	7986856.91592	9562161.28981	9771212.22153	9394305.74445	9352817.0107	10232670.4558	9601414.11511	9026590.82102	10099418.3898	9447881.73476	9872761.29001	11069181.6839	11395840.0163	12045910.4212	11205991.6218	11932464.6422	12123746.0456	10592906.3017	10741582.9475	10890192.9533	11038736.319	11187213.0446	11335623.1302	11515983.111	11696343.0918	11876703.0726	12057063.0534	12237423.0342
9	Eastern_Africa	4631560.23464	4359849.39584	4798104.0467	4748183.12151	5261523.92542	5518110.87615	5124033.47828	5726250.57019	4566024.84364	5043998.85492	4489375.71173	4955303.75222	5426828.82987	5287146.37919	4491156.72223	4628338.3934	4741698.67562	5279500.42021	5730986.39186	5656768.09447	5003506.88887	4719973.65565	5155722.00303	5792627.62962	5405303.32573	6060495.42577	6909151.8647	5762985.67267	7308994.40423	5781319.06171	5265881.01892	5356518.58791	5447131.87537	5537720.8813	5628285.60569	5718826.04855	5774151.71879	5829477.38903	5884803.05928	5940128.72952	5995454.39976
10	South_Africa	314535.002209	481426.175673	416737.318681	385397.234111	512440.844656	564474.528905	654016.818423	523204.562034	525619.718021	368428.906533	383889.48343	450754.167162	326764.654708	351367.470818	386384.854662	448972.862571	393432.330949	453221.27388	436594.648308	476419.407941	394186.998842	431330.158831	305521.764866	401447.572771	373068.961464	443709.79588	559470.104711	452933.646808	428095.669002	371918.895664	668716.319592	678401.824759	688066.045584	697708.982066	707330.634206	716931.002004	714328.75947	711726.516936	709124.274403	706522.031869	703919.789336
11	Western_Europe	7237430.73152	5346460.5359	6415042.50965	5416405.28946	6749333.03948	6038339.10309	5422844.83854	7795599.09183	7170898.91656	8189877.74879	7262994.67088	7206799.71303	6680386.75188	6382633.6304	6842073.229	6008687.91468	6479287.40138	6747387.52265	7459233.07533	4826301.81881	5166523.20754	5445888.18053	5097538.76354	5230280.48991	7244315.66236	6640365.89166	6606652.38654	5524422.32884	6463268.32255	6351348.82646	6540992.31077	6534781.42979	6528511.82471	6522183.49555	6515796.44231	6509350.66498	6345500.75004	6181650.83511	6017800.92018	5853951.00525	5690101.09031
12	Central_Europe	2468110.42879	1612772.37013	1670017.23512	1330929.98698	2072264.63366	1542171.57931	1272526.31958	1630431.99649	1750728.03969	1916030.49479	2112693.43975	2118249.46502	1479521.97375	1113554.07711	1385220.85714	1323469.66342	1509712.06763	1476340.49864	1400529.14291	1074706.75083	1108957.92243	1394188.84034	1144955.88204	1009509.86454	1492655.81834	1548495.26811	1582858.04917	1244067.81635	1748279.02386	1605410.59104	1184703.57085	1172732.69629	1160768.76445	1148811.77531	1136861.72889	1124918.62518	1140054.10485	1155189.58452	1170325.06419	1185460.54386	1200596.02353
13	Turkey	1583133.89721	1521261.57341	1283198.79626	1194108.74887	1460121.81707	1572165.42035	1883518.44357	1499225.63603	2063903.18029	1806136.30746	2050723.09275	2231019.48546	1523370.31773	1339234.57972	1494034.62888	1422776.0889	1582444.85301	2259725.47729	2454077.51456	1275508.82635	1459752.39652	1555238.44903	1461771.90434	1576645.02312	1570572.58718	2160355.98714	2138720.70217	1590495.95119	2323602.80875	1735522.35961	1408609.05409	1409639.75671	1410677.54386	1411722.41553	1412774.37173	1413833.41245	1397355.344	1380877.27555	1364399.20711	1347921.13866	1331443.07021
14	Ukraine_region	621334.830532	364828.908279	210961.156577	264816.723962	282359.334846	247040.406326	162971.697327	349474.997634	334854.247957	446695.497133	494097.524489	681777.694624	375917.342886	242442.806228	114765.409162	275503.032532	285522.809389	228518.432473	304297.66921	311976.544821	299940.672279	256469.633707	292072.305555	206621.068681	251250.912195	243232.776609	197241.21594	304892.208719	500050.373657	396879.15603	281861.303014	277319.084501	272777.149763	268235.498799	263694.13161	259153.048196	269057.470704	278961.893211	288866.315719	298770.738226	308675.160734
15	Central_Asia	373621.620095	314461.090664	294091.675797	331999.144995	216920.507049	189338.776832	257172.425507	296009.962915	358248.911101	416012.023994	333209.189604	347300.670537	257730.921194	307420.761046	255487.610582	349830.213027	250973.556473	450339.082652	425042.964325	282992.399776	426615.150519	357619.186015	419021.884436	443539.491315	425762.81352	312351.761926	259976.107182	279795.23668	363271.748485	275746.734107	219547.729015	222012.016441	224476.310015	226940.609738	229404.915608	231869.227627	230089.714873	228310.202119	226530.689366	224751.176612	222971.663859
16	Russia+	2744183.68759	1718888.37072	1328988.99728	1613099.84424	1665011.02019	1178385.27988	1293760.65512	2088391.77662	2579823.65226	2619311.09951	2613347.63701	2953169.65636	2092533.91732	2337697.23292	1131497.66083	1909047.07507	2229145.79787	1812449.13894	1878465.7329	2125471.4835	3337675.02172	2291709.49384	2136612.66238	1959860.40174	1920519.49703	2137680.5386	1171407.24496	2030268.66908	2813017.97557	2592287.50298	2059071.25137	1994807.45835	1930547.2693	1866290.68422	1802037.70309	1737788.32593	1858968.28894	1980148.25194	2101328.21494	2222508.17795	2343688.14095
17	Middle_East	1047550.0511	1041318.93623	1359423.50465	980819.553676	1556300.31269	1361817.07837	1693459.55243	1355826.79521	1493519.87999	1377775.49921	1718838.04056	1575306.24671	1372098.40019	1492870.28662	1175197.39643	1343551.48951	1367605.94186	1522448.58778	2087564.33549	1118628.50163	1302350.60975	1326641.01251	1774313.31281	1814256.39527	1698029.77855	1470936.32531	1741676.16064	1381587.55613	1707913.29705	1235829.08823	1118003.05556	1114038.87756	1110076.52032	1106115.98384	1102157.26811	1098200.37314	1104449.32635	1110698.27955	1116947.23275	1123196.18596	1129445.13916
18	India+	55624366.2067	48683107.1036	35940589.2015	58751513.6208	40548546.5384	53306930.6363	48832816.7347	50571579.9179	51863789.9942	44610863.8221	57136787.7472	51392167.4737	43677296.5515	54761968.2456	44819486.9389	48334890.6436	45359540.2468	39652387.7421	52118914.9891	41161949.8875	59144498.0548	38458283.3069	39496549.8432	40008184.3591	58844563.8646	44389032.7807	49417228.6434	41869618.612	49029606.0531	42663599.9537	39514256.6601	39421556.8797	39328861.696	39236171.1089	39143485.1184	39050803.7247	38886396.4793	38721989.2339	38557581.9885	38393174.7431	38228767.4977
19	Korea	372223.848316	356032.569381	468689.703859	274761.220224	339651.744825	307801.947413	270298.733845	285771.156592	332396.052737	422482.446436	365063.739567	338636.709583	257120.771558	338525.948281	303278.716489	461176.998323	358864.815136	457901.936919	221039.368036	345485.625417	572059.549432	348329.024243	271504.334011	358937.464076	304287.387021	429826.908038	282736.028528	342057.948983	572762.791306	445690.697459	337103.465488	338609.739955	340103.083814	341583.497063	343050.979705	344505.531737	343879.013249	343252.494761	342625.976273	341999.457784	341372.939296
20	China+	6516364.89162	5783864.764	5774041.66861	7813695.00271	6348271.82069	6764983.61457	5619986.5577	6265664.9221	4875241.58402	5734883.22478	6446781.07484	5623955.21902	6731568.73963	8401179.89895	7194109.92543	7695710.90524	6506261.25957	8345462.21345	7275678.44934	8114579.21113	9089718.45874	9065876.58047	7581479.95317	8885674.80264	10313753.6266	8888438.75732	9707265.97795	8723063.84773	11965471.9359	10063765.3449	9763790.81923	9814284.72678	9864752.39284	9915193.81742	9965609.00051	10015997.9421	10158904.8972	10301811.8522	10444718.8073	10587625.7623	10730532.7174
21	South_East_Asia	20484548.343	18342162.0435	17118051.961	20275362.3517	21214790.4337	19204009.4442	20029534.826	17996410.9748	16460836.9751	16667852.097	21272175.9204	19360029.7386	18731972.7961	18825721.7004	21689468.2073	20920253.712	21863059.5831	18795457.9613	25364123.0005	22026717.6603	21775818.6796	20648718.8997	19819082.3467	21206184.544	21968547.0093	23749771.9347	22681587.2777	20057571.9711	21417186.9971	26082116.8407	25677280.3133	25736058.7435	25794764.9932	25853399.0623	25911960.9509	25970450.659	25848218.5186	25725986.3781	25603754.2377	25481522.0972	25359289.9568
22	Indonesia	30779646.3515	29879709.7489	23788601.0069	32876941.6331	27459750.0637	30684125.2472	24035284.8291	29347297.1467	32044384.8573	29568392.3958	29507846.4593	32433614.439	25370574.2135	32452371.0375	33040488.4549	31540609.5698	34875235.8647	31813619.1343	34767349.3972	37733986.5136	36330789.2384	33864675.6041	35953209.3191	34290126.4901	33275266.4374	35627708.5925	35169092.7826	36489722.6236	37648972.8518	42266800.0939	40526175.5608	41541304.4992	42556134.8778	43570666.6966	44584899.9555	45598834.6547	45869052.6785	46139270.7022	46409488.726	46679706.7497	46949924.7735
23	Japan	1336346.10438	1423227.90967	1921982.77372	1213815.25758	1359864.36509	1403494.72427	1462537.65405	1263165.72398	936137.405045	1632207.46353	1876296.08218	1349891.02254	1446551.86211	1466615.2007	920962.284487	1633254.46997	1191410.94001	1398132.18443	1374278.48181	1593149.01647	1408513.33323	1714178.97845	1235075.00369	1690552.63181	876374.215904	1145698.33882	967038.367011	1375019.12115	1692260.03358	1455298.73412	1118665.4327	1108238.91453	1097810.0078	1087378.7125	1076945.02865	1066508.95623	1050016.32259	1033523.68896	1017031.05532	1000538.42168	984045.788046
24	Oceania	2063269.05262	2740012.62603	2430210.51014	3041672.57926	4223415.15793	3811485.28158	3670053.27363	3460210.32007	3655079.34835	3506019.04363	3237827.6067	3894818.84228	3229563.57615	4094207.83303	4067689.2754	4319187.18236	4274683.73206	3928171.78761	5066990.85971	5521370.42727	5200026.56124	5535280.96033	4530584.512	4242878.20182	4401672.16767	4816924.26456	5217459.72718	4809703.92641	5326190.73322	5964426.5057	6266759.53934	7265121.74673	8263277.2868	9261226.15953	10258968.3649	11256503.903	11061542.9243	10866581.9456	10671620.9669	10476659.9882	10281699.0095
25	Rest_Southern_Asia	3576469.04435	3368343.853	2924169.59439	4521703.65499	4224569.8326	4456217.87389	4663559.55563	3732883.68608	4519946.88038	3682706.14792	4619397.97672	4195140.34734	3546453.50775	4754997.95598	5874032.07126	4124915.206	4244121.57762	4460799.70883	5253727.9939	4088657.44658	4306059.55579	3712922.62241	3593661.38274	4343962.76616	3562093.29486	4132556.84392	3791207.53998	4134254.7327	4344071.69213	4007981.49412	3299222.6491	3295295.74117	3291373.89218	3287457.10213	3283545.37103	3279638.69887	3181657.89213	3083677.08539	2985696.27865	2887715.47191	2789734.66517
26	Rest_Southern_Africa	1854275.58548	2127661.00248	1923352.62282	1782332.44911	2273640.49091	1647594.02853	2349814.60191	2437607.25071	3000071.14909	2815830.64466	2149558.11128	2386038.98678	2325138.85726	1749393.47944	2406563.85672	2211110.98166	2824162.91193	1984653.77741	2333329.17788	3137963.43485	2861049.66801	2453385.83556	2149759.67721	2843078.86919	2061031.34367	2816105.94214	3380908.07679	3450665.01866	3061502.84665	3428134.91166	2945158.32494	2981028.86147	3016879.98119	3052711.68413	3088523.97027	3124316.83962	3122618.18139	3120919.52317	3119220.86494	3117522.20672	3115823.54849
27	World	186106700.009	169202671.781	152438042.762	196848931.605	170800781.339	185096302.148	170874610.628	178186134.193	183706102.001	180398155.18	194139091.549	191494816.641	172913202.9	195570359.482	186308967.551	186142924.906	187027456.526	180856612.438	204669322.129	186348368.296	207718342.776	180775661.699	183212843.618	186853322.853	204749010.329	198636649.237	204850608.848	192377318.968	214366615.154	208650370.553	198563097.124	201042374.416	203520965.286	205998869.735	208476087.762	210952619.367	211135671.468	211318723.568	211501775.669	211684827.769	211867879.87
